# Supplementary material for: N-(2,6-Dimethyl­phen­yl)-4-methyl­benzene­sulfonamide
Source: Acta Crystallogr Sect E Struct Rep Online. 2010 Apr 24;66(Pt 5):o1168. doi: 10.1107/S1600536810014571 (PMC2979196; doi:10.1107/S1600536810014571)
Supplement: Supplementary file 2 [file e-66-o1168-Isup2.hkl]

# 
# h,k,l, Fc-squared, Fo-squared, sigma(Fo-squared) and status flag 
# 
data_I
_shelx_title ' S27 P21/N' 
_shelx_refln_list_code          4 
_shelx_F_calc_maximum      156.74 
_exptl_crystal_F_000       584.00 
_reflns_d_resolution_high  0.8301 
 
loop_ 
 _symmetry_equiv_pos_as_xyz 
 'x, y, z' 
 '-x+1/2, y+1/2, -z+1/2' 
 '-x, -y, -z' 
 'x-1/2, -y-1/2, z-1/2' 
 
_cell_length_a     5.1412 
_cell_length_b    17.3100 
_cell_length_c    16.4290 
_cell_angle_alpha  90.000 
_cell_angle_beta   96.650 
_cell_angle_gamma  90.000 
 
_shelx_F_squared_multiplier     1.000 
 
loop_ 
 _refln_index_h 
 _refln_index_k 
 _refln_index_l 
 _refln_F_squared_calc 
 _refln_F_squared_meas 
 _refln_F_squared_sigma 
 _refln_observed_status 
   4   0   0       44.56       30.38     11.84 o 
   6   0   0        4.74        3.56      5.20 o 
   1   1   0     9961.86     9125.48     94.60 o 
   2   1   0      351.28      426.22      9.51 o 
   3   1   0      218.43      223.38      2.82 o 
   4   1   0      261.00      246.78      3.86 o 
   5   1   0       28.56       25.26      2.55 o 
   6   1   0       13.33       25.34      4.35 o 
   1   2   0       36.20       42.99      0.64 o 
   2   2   0      103.67       99.78      2.14 o 
   3   2   0      541.11      497.33     15.24 o 
   4   2   0       58.66       54.53      2.47 o 
   5   2   0      167.58      171.75      3.92 o 
   6   2   0        0.09        2.70      4.55 o 
   1   3   0      217.03      189.19      3.89 o 
   2   3   0      769.56      839.77      9.79 o 
   3   3   0      582.71      660.94     12.69 o 
   4   3   0      220.35      208.26      8.97 o 
   5   3   0        0.41       -2.16      2.93 o 
   6   3   0       63.37       58.99      8.20 o 
   0   4   0        1.53        2.93      1.19 o 
   1   4   0    10375.21    10144.07    214.43 o 
   2   4   0      111.82       87.38      1.90 o 
   3   4   0       18.50       25.13      1.42 o 
   4   4   0        3.33       -1.03      3.78 o 
   5   4   0       34.50       34.03      5.82 o 
   6   4   0       16.78       11.18      3.61 o 
   1   5   0     1213.30     1381.01     27.72 o 
   2   5   0        3.98        3.92      0.81 o 
   3   5   0       59.99       55.95      3.18 o 
   4   5   0      483.76      474.31      8.94 o 
   5   5   0       23.70       25.52      4.25 o 
   0   6   0     2816.34     2638.93     69.91 o 
   1   6   0      195.52      175.62      2.67 o 
   2   6   0     1207.39     1289.89     34.65 o 
   3   6   0      325.43      318.71      9.12 o 
   4   6   0       48.88       52.52      4.54 o 
   5   6   0        1.24        4.70      4.44 o 
   1   7   0        6.77        0.74      0.65 o 
   2   7   0       32.50       26.35      1.04 o 
   3   7   0      245.64      262.71      4.41 o 
   0   8   0      325.49      277.74      4.92 o 
   1   8   0        7.54       11.17      0.90 o 
   2   8   0      304.45      320.37     11.56 o 
   3   8   0      775.71      846.71      9.91 o 
   1   9   0       28.35       25.77      1.18 o 
   2   9   0      141.06      169.60      3.49 o 
   3   9   0        5.56        5.82      2.35 o 
   0  10   0        1.15        0.17      0.84 o 
   1  10   0        0.01       -1.13      1.13 o 
   2  10   0        8.36       10.17      1.80 o 
   3  10   0       38.04       32.83      2.69 o 
   4  10   0      121.61      125.13      6.05 o 
   1  11   0       80.63       90.08      2.41 o 
   2  11   0      186.91      192.82      4.09 o 
   3  11   0        7.96        6.11      3.05 o 
   4  11   0      223.28      251.06      8.29 o 
   0  12   0       24.78       24.91      3.79 o 
   1  12   0      233.49      206.83      3.68 o 
   2  12   0      330.56      329.53      5.82 o 
   3  12   0       24.40       24.74      3.40 o 
   4  12   0        1.37       20.21      3.39 o 
   1  13   0      609.73      590.02     20.70 o 
   2  13   0      150.63      160.52      4.09 o 
   3  13   0      178.08      160.83      6.18 o 
   4  13   0        0.02       11.37      3.19 o 
   0  14   0      337.35      305.39      7.63 o 
   1  14   0        1.62        2.93      1.55 o 
   2  14   0      616.44      630.83      7.63 o 
   3  14   0      216.60      232.52      7.36 o 
   4  14   0        3.65       17.67      3.52 o 
   1  15   0       33.08       28.18      2.24 o 
   2  15   0      171.72      181.27      4.56 o 
   3  15   0        0.11        2.81      2.71 o 
   4  15   0       36.90       62.64      4.11 o 
   0  16   0        8.34        8.43      2.85 o 
   1  16   0       75.56       70.65      5.31 o 
   2  16   0      123.60      128.59      3.91 o 
   3  16   0        0.92       -2.64      2.64 o 
   1  17   0      182.67      184.38      3.93 o 
   2  17   0       96.02      104.33      5.62 o 
   3  17   0        8.63        0.57      3.38 o 
   0  18   0      220.60      216.29      5.98 o 
   1  18   0        1.50        3.33      3.16 o 
   2  18   0        6.24        9.46      2.73 o 
   3  18   0       83.02       96.19      5.00 o 
   1  19   0      134.41      130.46      4.47 o 
   2  19   0        5.65       11.75      2.68 o 
   0  20   0      186.43      175.63      6.07 o 
   1  20   0        0.00        4.37      3.05 o 
  -5   0   1       10.62       10.53      2.81 o 
  -3   0   1       45.58       49.25      2.47 o 
  -1   0   1      960.96      954.17     33.18 o 
   1   0   1    13231.11    12049.34    344.45 o 
   3   0   1       18.05       40.00      3.40 o 
   5   0   1       49.86       59.87      3.40 o 
  -6   1   1       23.49       20.73      3.61 o 
  -5   1   1       32.58       25.97      2.42 o 
  -4   1   1        0.07        0.83      1.91 o 
  -3   1   1      784.87      836.18     15.15 o 
  -2   1   1        0.21        3.63      0.84 o 
  -1   1   1     3504.82     3329.31     47.59 o 
   1   1   1     7698.90     7359.43     79.64 o 
   2   1   1       13.44       11.39      0.87 o 
   3   1   1      415.31      406.22      3.35 o 
   4   1   1        2.96        1.53      1.99 o 
   5   1   1       28.58       32.08      2.59 o 
   6   1   1       65.08       76.61      5.55 o 
  -6   2   1        1.64        2.49      3.20 o 
  -5   2   1       11.02       10.58      2.06 o 
  -4   2   1        0.88       -0.62      2.07 o 
  -3   2   1     1635.09     1719.27     21.22 o 
  -2   2   1     4325.67     4287.42     31.14 o 
  -1   2   1     1156.60     1138.77     11.24 o 
   0   2   1     4159.18     4007.40      7.97 o 
   1   2   1      127.47      116.14      2.22 o 
   2   2   1      484.50      446.19     11.68 o 
   3   2   1        8.72       16.61      1.21 o 
   4   2   1       25.63       17.77      2.15 o 
   5   2   1       85.76       81.20      3.34 o 
   6   2   1        2.52        3.32      3.12 o 
  -6   3   1       22.33       24.52      3.71 o 
  -5   3   1      101.07       83.87      6.17 o 
  -4   3   1      693.94      715.97     33.61 o 
  -3   3   1      182.47      204.18      3.38 o 
  -2   3   1     1064.22     1045.15     10.86 o 
  -1   3   1     4613.63     4661.03     57.29 o 
   0   3   1     3209.19     3214.00     65.09 o 
   1   3   1      460.60      523.92     11.83 o 
   2   3   1        1.50        1.67      0.85 o 
   3   3   1      271.43      294.87      6.58 o 
   4   3   1      566.31      563.69      6.55 o 
   5   3   1      269.91      252.35      5.97 o 
   6   3   1      143.00      115.43     23.56 o 
  -6   4   1        8.29        1.79      3.45 o 
  -5   4   1      127.86      127.33      6.02 o 
  -4   4   1      124.51      113.59      5.39 o 
  -3   4   1      107.38       97.14      2.48 o 
  -2   4   1     2403.38     2509.04     58.08 o 
  -1   4   1     4177.41     4284.33    105.08 o 
   0   4   1     5212.26     4723.86    358.88 o 
   1   4   1     4074.51     4271.12     69.98 o 
   2   4   1      700.29      740.44     14.63 o 
   3   4   1      190.17      177.31      6.18 o 
   4   4   1       39.21       39.29      4.27 o 
   5   4   1      169.64      147.71      6.23 o 
  -6   5   1        6.75        8.27      4.11 o 
  -5   5   1       23.03       20.41      4.58 o 
  -4   5   1       45.99       40.85      4.13 o 
  -3   5   1      179.60      171.64      4.23 o 
  -2   5   1      372.46      377.47      6.67 o 
  -1   5   1        4.82        1.87      0.53 o 
   0   5   1      625.70      637.99     12.36 o 
   1   5   1     3012.49     2905.72     56.15 o 
   2   5   1       49.77       64.01      2.37 o 
   3   5   1     1160.60     1257.49     83.12 o 
   4   5   1      244.62      232.49      6.79 o 
   5   5   1       28.77       18.98      3.21 o 
  -5   6   1       73.11       88.89      5.62 o 
  -4   6   1       11.72       12.88      3.84 o 
  -3   6   1      249.73      242.33      5.82 o 
  -2   6   1     1421.79     1533.28     42.11 o 
  -1   6   1     1264.58     1253.66     38.85 o 
   0   6   1       99.63      100.61      2.81 o 
   1   6   1      237.65      267.37      6.52 o 
   2   6   1      226.97      238.13      5.29 o 
   3   6   1      245.29      263.51      5.40 o 
   4   6   1       69.07       61.61      4.58 o 
   5   6   1        3.23       15.18      4.47 o 
  -5   7   1        1.78        6.58      3.76 o 
  -4   7   1      563.05      548.30      9.29 o 
  -3   7   1      225.53      238.31      4.37 o 
  -2   7   1      249.72      234.41      7.37 o 
  -1   7   1      307.90      334.34      9.21 o 
   0   7   1        4.29        3.12      0.59 o 
   1   7   1      712.95      837.46     17.00 o 
   2   7   1       40.97       29.55      1.72 o 
   3   7   1      251.68      296.11      7.08 o 
  -3   8   1      114.22      133.04      3.62 o 
  -2   8   1      148.19      109.46      4.22 o 
  -1   8   1      478.59      435.92      6.39 o 
   0   8   1      386.39      309.04      2.64 o 
   1   8   1     1310.01     1340.15     23.80 o 
   2   8   1      148.75      147.85      4.33 o 
   3   8   1        8.79       18.37      3.20 o 
  -4   9   1      160.30      192.84      7.07 o 
  -3   9   1      470.25      486.95      6.36 o 
  -2   9   1      305.09      319.20      4.58 o 
  -1   9   1      415.92      386.13      9.66 o 
   0   9   1      201.98      220.17      2.45 o 
   1   9   1      151.78      200.59      6.69 o 
   2   9   1      119.35      116.67      2.81 o 
   3   9   1      624.54      688.63     11.12 o 
  -4  10   1       42.20       45.64      4.53 o 
  -3  10   1     1007.96     1038.89      9.33 o 
  -2  10   1       42.75       35.43      1.99 o 
  -1  10   1      524.72      560.72     12.33 o 
   0  10   1      355.00      381.86      4.38 o 
   1  10   1       55.64       55.21      1.69 o 
   2  10   1        0.11       -0.74      1.41 o 
   3  10   1      544.98      625.05     10.94 o 
  -4  11   1       61.10       75.69      5.32 o 
  -3  11   1      165.20      191.53     11.15 o 
  -2  11   1      409.22      434.75      5.77 o 
  -1  11   1      460.58      424.18      7.05 o 
   0  11   1        0.15        2.93      1.31 o 
   1  11   1      276.26      275.38      3.38 o 
   2  11   1      173.54      162.85      4.69 o 
   3  11   1       47.35       54.88      4.25 o 
  -4  12   1        0.29       11.15      2.74 o 
  -3  12   1       40.67       45.12      2.82 o 
  -2  12   1        7.95        6.37      1.77 o 
  -1  12   1      469.88      487.57      4.94 o 
   0  12   1      815.39      806.29     18.51 o 
   1  12   1      344.76      365.38      4.05 o 
   2  12   1      148.65      143.83      4.29 o 
   3  12   1       20.47       31.74      3.29 o 
   4  12   1        4.81        9.57      3.03 o 
  -4  13   1       94.21      129.96      6.14 o 
  -3  13   1       18.44       14.57      2.26 o 
  -2  13   1       37.54       33.75      2.43 o 
  -1  13   1        0.66       -0.05      1.33 o 
   0  13   1        6.76       16.81      2.30 o 
   1  13   1      118.49      111.06      4.67 o 
   2  13   1       31.61       34.03      3.17 o 
   3  13   1      170.33      165.77      6.13 o 
   4  13   1      208.05      244.32      8.07 o 
  -4  14   1        0.49        9.69      3.36 o 
  -3  14   1        0.72       -2.45      2.45 o 
  -2  14   1       49.61       53.45      3.38 o 
  -1  14   1       34.06       35.77      2.19 o 
   0  14   1       24.69       24.36      2.46 o 
   1  14   1       17.04       16.94      1.80 o 
   2  14   1       80.96       67.58     10.20 o 
   3  14   1       18.00       21.65      3.24 o 
   4  14   1       19.49       37.15      3.36 o 
  -4  15   1        0.00        8.92      3.47 o 
  -3  15   1        7.57       -1.61      2.45 o 
  -2  15   1      134.05      137.69      4.09 o 
  -1  15   1      450.92      438.47      6.44 o 
   0  15   1        3.59        6.10      2.00 o 
   1  15   1      233.08      219.63      4.58 o 
   2  15   1      196.44      197.21      4.67 o 
   3  15   1       70.13       71.96      4.79 o 
   4  15   1        7.14       12.88      3.30 o 
  -3  16   1       33.12       30.91      3.23 o 
  -2  16   1       51.46       44.10      2.63 o 
  -1  16   1       91.95       90.15      3.62 o 
   0  16   1      478.76      450.34      4.99 o 
   1  16   1        8.89        7.83      1.69 o 
   2  16   1       14.05       15.84      4.30 o 
   3  16   1      238.99      243.31      7.94 o 
  -3  17   1        0.85       -3.63      3.63 o 
  -2  17   1       56.99       64.90      3.14 o 
  -1  17   1        8.82        7.51      2.20 o 
   0  17   1        1.01        5.68      2.21 o 
   1  17   1       21.32       26.70      2.26 o 
   2  17   1       31.02       34.26      4.00 o 
   3  17   1       42.64       41.27      3.15 o 
  -3  18   1        2.56       -3.86      3.86 o 
  -2  18   1       85.09       89.11      3.68 o 
  -1  18   1       47.56       42.60      2.12 o 
   0  18   1      170.26      171.58      3.86 o 
   1  18   1        0.18        2.93      2.98 o 
   2  18   1       75.65       65.12     12.76 o 
   3  18   1        0.67        1.49      3.26 o 
  -2  19   1       86.94       91.38      5.94 o 
  -1  19   1       22.51       21.15      2.17 o 
   0  19   1        2.07        2.32      2.37 o 
   1  19   1       47.92       41.52      3.86 o 
   2  19   1       31.06       18.88      7.98 o 
  -1  20   1        1.85        4.46      3.05 o 
   0  20   1       66.04       65.80      3.79 o 
   1  20   1       15.11       14.70      4.88 o 
  -6   0   2        0.62       -0.68      3.78 o 
  -4   0   2        2.76       -1.32      2.54 o 
  -2   0   2      831.68      880.21     27.72 o 
   0   0   2    24567.95    19406.21     72.44 o 
   2   0   2        3.46        7.03      1.17 o 
   4   0   2      137.39      146.71      4.24 o 
   6   0   2        6.56       -2.97      2.97 o 
  -6   1   2       18.13       19.62      3.78 o 
  -5   1   2       48.47       33.50      8.77 o 
  -4   1   2      680.82      658.41     10.23 o 
  -3   1   2       52.61       46.93      1.58 o 
  -2   1   2      624.19      547.94      8.01 o 
  -1   1   2     3625.14     3488.14     32.61 o 
   0   1   2      889.78      842.96     10.69 o 
   1   1   2    11987.90    10750.35     50.11 o 
   2   1   2     1789.17     1794.30     30.06 o 
   3   1   2      176.23      165.25      2.39 o 
   4   1   2     1028.28      999.73      7.29 o 
   5   1   2        4.28        1.79      2.47 o 
   6   1   2      101.44      107.59      3.34 o 
  -6   2   2       13.00       13.58      3.66 o 
  -5   2   2       90.38       86.09      4.08 o 
  -4   2   2      311.08      317.14     11.22 o 
  -3   2   2      104.37       90.45      1.97 o 
  -2   2   2      896.65      924.09     10.83 o 
  -1   2   2      256.60      285.18      5.83 o 
   0   2   2     2181.79     2165.26     64.85 o 
   1   2   2     3712.46     3769.02     52.72 o 
   2   2   2      140.72      171.68      3.42 o 
   3   2   2       37.43       27.06      1.43 o 
   4   2   2       17.57       19.90      2.38 o 
   5   2   2       89.51       83.96      5.00 o 
   6   2   2        0.84        4.53      4.50 o 
  -6   3   2       39.31       36.20      4.15 o 
  -5   3   2       21.35       16.58      4.22 o 
  -4   3   2       87.74       77.15      3.44 o 
  -3   3   2      927.08      963.22     14.15 o 
  -2   3   2      137.33      158.26      2.40 o 
  -1   3   2    18595.49    16337.99    656.57 o 
   0   3   2     5585.61     5435.20    320.30 o 
   1   3   2     1793.46     1951.71     52.83 o 
   2   3   2      246.87      257.10      7.48 o 
   3   3   2      935.11      905.96     18.13 o 
   4   3   2       16.59        8.71      2.41 o 
   5   3   2       42.78       34.75      3.63 o 
  -6   4   2       17.93        7.80      4.17 o 
  -5   4   2        0.04       -2.88      3.72 o 
  -4   4   2       48.28       49.09      2.38 o 
  -3   4   2      194.37      188.53      3.81 o 
  -2   4   2        0.34        1.66      0.70 o 
  -1   4   2      390.18      426.70      9.72 o 
   0   4   2     1655.24     1668.86     41.64 o 
   1   4   2     1155.25     1270.48     19.12 o 
   2   4   2      677.65      725.14     24.89 o 
   3   4   2       85.38       86.81      3.78 o 
   4   4   2        0.29       -0.12      3.87 o 
   5   4   2       36.44       41.56      3.93 o 
  -6   5   2       41.36       40.36      4.82 o 
  -5   5   2       98.44       84.08      5.70 o 
  -4   5   2      603.40      589.88     24.22 o 
  -3   5   2      194.22      229.93      4.50 o 
  -2   5   2      795.37      755.67     12.57 o 
  -1   5   2     2540.21     2628.00     57.65 o 
   0   5   2     4022.41     3949.54    140.43 o 
   1   5   2     1383.37     1585.23     28.62 o 
   2   5   2     3651.39     3839.67    105.81 o 
   3   5   2      161.79      174.78      4.08 o 
   4   5   2      246.96      250.50      7.29 o 
   5   5   2        7.29        5.43      3.30 o 
  -5   6   2       40.57       36.36      4.69 o 
  -4   6   2       17.35       19.40      2.28 o 
  -3   6   2      332.26      341.67     10.02 o 
  -2   6   2      903.12      838.95     15.23 o 
  -1   6   2      339.10      378.80      6.52 o 
   0   6   2      925.54      905.17     20.08 o 
   1   6   2      842.41      952.08     17.42 o 
   2   6   2     1688.82     1788.24     54.46 o 
   3   6   2      391.98      398.71     14.99 o 
   4   6   2      123.85      134.22      5.82 o 
   5   6   2        3.14       -0.35      4.45 o 
  -5   7   2       22.40       29.81      4.44 o 
  -4   7   2       10.81       16.68      2.12 o 
  -3   7   2      129.43      130.81      4.08 o 
  -2   7   2     1285.29     1214.68     23.97 o 
  -1   7   2      183.75      176.25      2.46 o 
   0   7   2      679.74      671.99      7.04 o 
   1   7   2     2037.29     2103.72     43.81 o 
   2   7   2        1.73        0.84      0.97 o 
   3   7   2      664.76      643.86     11.15 o 
  -4   8   2       56.54       59.37      4.65 o 
  -3   8   2      236.18      247.65      8.98 o 
  -2   8   2      173.53      187.38      4.63 o 
  -1   8   2      284.82      287.38      4.77 o 
   0   8   2      336.83      374.69      6.07 o 
   1   8   2      195.93      219.68      4.27 o 
   2   8   2        0.77        0.91      0.97 o 
   3   8   2      341.98      388.95     18.72 o 
  -4   9   2      321.62      318.45      8.60 o 
  -3   9   2       29.71       34.90      2.67 o 
  -2   9   2        0.04        2.09      1.48 o 
  -1   9   2       69.63       48.88      1.59 o 
   0   9   2        5.40        4.89      0.84 o 
   1   9   2      696.04      710.85     14.05 o 
   2   9   2       17.15       12.55      1.45 o 
   3   9   2      138.40      158.58      4.46 o 
  -4  10   2       15.03       29.17      3.90 o 
  -3  10   2       57.06       63.79      3.20 o 
  -2  10   2       55.73       47.33      2.27 o 
  -1  10   2       12.13       12.61      1.33 o 
   0  10   2      320.47      291.93      6.47 o 
   1  10   2      230.91      272.57      3.79 o 
   2  10   2       50.09       47.20      1.95 o 
   3  10   2       81.99       88.81      3.63 o 
  -4  11   2      292.62      333.98      9.29 o 
  -3  11   2       20.33       23.05      4.50 o 
  -2  11   2       87.21      102.45      3.23 o 
  -1  11   2        7.34        9.22      1.45 o 
   0  11   2      171.80      165.16      3.01 o 
   1  11   2       13.59       15.22      2.03 o 
   2  11   2       57.24       60.48      3.52 o 
   3  11   2        4.73       10.23      2.50 o 
  -4  12   2       36.19       39.66      4.20 o 
  -3  12   2       21.59       17.67      2.42 o 
  -2  12   2        7.74       10.75      2.16 o 
  -1  12   2       66.00       70.41      3.15 o 
   0  12   2        8.12        9.10      1.81 o 
   1  12   2      327.91      345.74      7.44 o 
   2  12   2      616.90      623.25      6.37 o 
   3  12   2       67.05       66.26      4.41 o 
  -4  13   2        8.72       19.68      2.86 o 
  -3  13   2        6.95       -1.42      2.14 o 
  -2  13   2      105.13      105.34      3.54 o 
  -1  13   2      121.29      107.22      4.38 o 
   0  13   2        1.02       -0.16      2.28 o 
   1  13   2      719.29      699.05     14.58 o 
   2  13   2       41.94       32.87      2.96 o 
   3  13   2      220.30      228.60      7.39 o 
  -4  14   2       10.18       13.02      3.54 o 
  -3  14   2      131.59      133.01      4.43 o 
  -2  14   2      257.95      249.71      7.34 o 
  -1  14   2       82.82       78.89      3.76 o 
   0  14   2      302.44      279.08      5.34 o 
   1  14   2       19.88       23.74      1.74 o 
   2  14   2      230.98      221.58      3.91 o 
   3  14   2       89.89      101.59      5.25 o 
   4  14   2       13.03       32.21      3.71 o 
  -4  15   2        6.18       17.71      3.28 o 
  -3  15   2       35.64       15.55      9.17 o 
  -2  15   2      273.65      292.29      9.45 o 
  -1  15   2      221.17      199.34     15.82 o 
   0  15   2       24.04       29.43      2.60 o 
   1  15   2       29.69       35.27      2.37 o 
   2  15   2      103.66      111.76      7.25 o 
   3  15   2       22.80       30.82      3.44 o 
   4  15   2       67.77       95.01      5.26 o 
  -3  16   2        0.91       -3.00      4.54 o 
  -2  16   2       46.40       49.63      5.50 o 
  -1  16   2       24.47       20.62      3.27 o 
   0  16   2       99.70      105.41      3.53 o 
   1  16   2        6.02        9.89      1.82 o 
   2  16   2      159.40      137.06      5.41 o 
   3  16   2       28.60       39.43      3.33 o 
  -3  17   2       20.87        0.87     12.10 o 
  -2  17   2       24.83       33.81      5.59 o 
  -1  17   2       93.38       80.47      2.63 o 
   0  17   2        4.23        4.70      2.22 o 
   1  17   2      270.61      251.47      6.36 o 
   2  17   2      174.63      157.22      5.55 o 
   3  17   2        1.25       17.35      3.68 o 
  -3  18   2      182.46      165.18      6.85 o 
  -2  18   2        0.00       11.14      7.38 o 
  -1  18   2       22.39       15.60      3.34 o 
   0  18   2       18.25       21.64      2.87 o 
   1  18   2        6.12        5.39      3.26 o 
   2  18   2       24.76       35.85      5.96 o 
  -2  19   2       71.81       83.87      3.82 o 
  -1  19   2      145.31      139.74      4.24 o 
   0  19   2       29.36       25.81      3.04 o 
   1  19   2      152.90      148.59      5.48 o 
   2  19   2        9.02       11.47      5.45 o 
  -1  20   2       17.98       18.02      2.25 o 
   0  20   2       42.38       42.86      4.36 o 
   1  20   2       10.00        8.49      3.81 o 
  -5   0   3       53.69       50.40      5.08 o 
  -3   0   3      203.91      148.68      2.87 o 
  -1   0   3     4151.17     4162.91    143.20 o 
   1   0   3      579.05      633.66      9.59 o 
   3   0   3        4.23        7.73      2.01 o 
   5   0   3      587.56      561.06      7.96 o 
  -6   1   3        0.48       -2.14      3.15 o 
  -5   1   3       21.72       16.04      2.96 o 
  -4   1   3      326.41      326.03      7.90 o 
  -3   1   3     2554.62     2573.43     44.07 o 
  -2   1   3      513.76      561.06      9.06 o 
  -1   1   3       49.38       36.61      1.00 o 
   0   1   3      999.39     1011.76     20.56 o 
   1   1   3     3648.84     3408.71     31.03 o 
   2   1   3       28.87       19.23      0.88 o 
   3   1   3      110.43      102.63      1.86 o 
   4   1   3      242.33      213.02      3.42 o 
   5   1   3       47.96       44.21      4.31 o 
  -6   2   3       12.63        6.81      3.50 o 
  -5   2   3        2.79        1.91      2.81 o 
  -4   2   3       25.17       19.44      1.61 o 
  -3   2   3      665.15      699.93      8.54 o 
  -2   2   3      968.85     1001.53      5.98 o 
  -1   2   3       22.51       22.72      0.98 o 
   0   2   3     7023.58     6756.15    197.07 o 
   1   2   3     2974.85     3158.62     38.80 o 
   2   2   3     1446.98     1533.56     22.56 o 
   3   2   3        1.83       -0.60      1.17 o 
   4   2   3       23.27       24.03      2.57 o 
   5   2   3      392.62      381.31      5.52 o 
  -6   3   3       37.52       37.29      3.75 o 
  -5   3   3       77.36       62.05      4.81 o 
  -4   3   3      751.28      763.76     23.39 o 
  -3   3   3        4.79        6.77      0.92 o 
  -2   3   3      464.00      366.13      3.77 o 
  -1   3   3     4713.80     4907.19     96.65 o 
   0   3   3       16.88       15.67      1.68 o 
   1   3   3      965.55     1008.88     14.81 o 
   2   3   3      216.49      244.09      4.87 o 
   3   3   3       84.03       79.03      2.08 o 
   4   3   3      562.52      551.60      5.71 o 
   5   3   3        0.04        4.16      3.13 o 
  -6   4   3        4.48       -2.37      3.18 o 
  -5   4   3       89.91       84.05      5.44 o 
  -4   4   3       44.59       46.51      2.72 o 
  -3   4   3      405.24      378.74      5.46 o 
  -2   4   3       41.97       46.44      1.10 o 
  -1   4   3     2618.85     2938.62     69.00 o 
   0   4   3      966.73      937.29     28.13 o 
   1   4   3      120.30      133.34      6.56 o 
   2   4   3       55.97       56.13      2.27 o 
   3   4   3        3.76        2.11      1.58 o 
   4   4   3      132.88      127.29      4.46 o 
   5   4   3       75.91       72.07      4.21 o 
  -6   5   3       75.46       69.50      4.16 o 
  -5   5   3      105.49       96.87      5.68 o 
  -4   5   3        9.19        8.21      2.10 o 
  -3   5   3      183.21      144.43      4.17 o 
  -2   5   3      218.48      238.27      5.41 o 
  -1   5   3      746.17      690.69     18.51 o 
   0   5   3      271.09      237.35      8.35 o 
   1   5   3      829.21      836.28     14.29 o 
   2   5   3      431.65      527.03     19.01 o 
   3   5   3      340.90      347.55      8.88 o 
   4   5   3        3.20        7.87      4.01 o 
   5   5   3        3.88        3.86      3.17 o 
  -5   6   3      102.84       88.31      5.48 o 
  -4   6   3       37.04       33.19      2.30 o 
  -3   6   3      762.16      772.16     17.95 o 
  -2   6   3     1517.12     1686.79     43.16 o 
  -1   6   3     1661.30     1589.20     37.09 o 
   0   6   3     1234.17     1171.33     37.18 o 
   1   6   3      366.59      422.92      3.12 o 
   2   6   3      506.55      481.14      9.24 o 
   3   6   3      201.68      219.68      6.10 o 
   5   6   3        2.52       -3.81      4.87 o 
  -5   7   3        0.17        5.54      4.09 o 
  -4   7   3      737.25      705.29     31.47 o 
  -3   7   3       13.83       21.83      1.79 o 
  -2   7   3      956.56      914.97     19.58 o 
  -1   7   3     2217.41     2148.10     33.62 o 
   0   7   3      242.56      256.04      8.24 o 
   1   7   3      482.19      587.83     11.54 o 
   2   7   3      134.16      156.21      4.94 o 
   3   7   3        1.92        3.99      2.05 o 
   5   7   3        4.43       -2.39      5.13 o 
  -4   8   3        0.09        1.69      2.41 o 
  -3   8   3        3.50        3.03      2.41 o 
  -2   8   3       26.34       33.47      1.26 o 
  -1   8   3      118.53      122.58      4.63 o 
   0   8   3      133.41      104.60      4.45 o 
   1   8   3      603.09      684.99     14.93 o 
   2   8   3      251.23      259.88      7.56 o 
   3   8   3        4.20        5.27      4.29 o 
  -4   9   3      187.68      199.07      5.89 o 
  -3   9   3        0.09        1.18      2.27 o 
  -2   9   3      890.16      957.50     19.44 o 
  -1   9   3        1.79        5.65      1.24 o 
   0   9   3      562.93      652.77     28.84 o 
   1   9   3      641.75      652.66     18.49 o 
   2   9   3       50.48       57.23      2.17 o 
   3   9   3      344.52      362.77      9.27 o 
  -4  10   3        5.47        6.54      2.73 o 
  -3  10   3      358.01      383.06      6.10 o 
  -2  10   3        0.30        0.40      1.89 o 
  -1  10   3      358.57      380.05     11.43 o 
   0  10   3      338.04      379.90     14.59 o 
   1  10   3       29.18       43.46      2.39 o 
   2  10   3       21.91       27.56      1.79 o 
   3  10   3      173.23      194.11      9.64 o 
  -4  11   3      112.24      138.74      6.39 o 
  -3  11   3       66.84       70.90      4.83 o 
  -2  11   3       75.49       68.52      2.82 o 
  -1  11   3      317.41      320.85      5.15 o 
   0  11   3        0.85        4.47      1.25 o 
   1  11   3     1569.02     1539.00     16.24 o 
   2  11   3       34.78       38.90      2.65 o 
   3  11   3      131.78      136.67      4.30 o 
  -5  12   3       51.34      111.74      5.86 o 
  -4  12   3       19.01       36.67      3.89 o 
  -3  12   3        6.40        5.27      2.69 o 
  -2  12   3       15.10       21.95      4.34 o 
  -1  12   3      271.64      262.18      5.05 o 
   0  12   3      431.10      399.86     12.31 o 
   1  12   3      226.58      240.97      4.33 o 
   2  12   3      266.55      269.25      5.03 o 
   3  12   3       37.25       51.64      6.81 o 
  -4  13   3       50.70       74.47      5.52 o 
  -3  13   3       24.83       11.28      6.82 o 
  -2  13   3       67.13       67.72      3.16 o 
  -1  13   3       20.43       19.74      2.87 o 
   0  13   3        6.75        5.89      4.17 o 
   1  13   3       43.29       43.23      1.53 o 
   2  13   3      189.96      208.33      4.61 o 
   3  13   3       14.29       20.80      3.33 o 
  -4  14   3       24.34       33.12      4.31 o 
  -3  14   3       25.00       23.31      4.20 o 
  -2  14   3      307.44      319.73      5.87 o 
  -1  14   3      127.32      122.43      5.27 o 
   0  14   3      168.25      164.67      6.56 o 
   1  14   3        0.66        4.90      2.39 o 
   2  14   3      151.02      142.31      6.39 o 
   3  14   3       38.32       38.87      3.13 o 
  -4  15   3        0.53        7.72      3.08 o 
  -3  15   3        0.50       -6.28      6.28 o 
  -2  15   3      272.70      270.68      9.58 o 
  -1  15   3     1370.24     1315.58      8.95 o 
   0  15   3       98.12      106.63      6.39 o 
   1  15   3      291.76      271.91      4.19 o 
   2  15   3      158.08      152.29      5.66 o 
   3  15   3       41.66       50.79      4.03 o 
  -3  16   3       51.65       54.65      3.36 o 
  -2  16   3       18.00       16.47      2.34 o 
  -1  16   3       50.58       55.68      5.26 o 
   0  16   3      569.35      532.38     11.23 o 
   1  16   3       14.04       13.42      3.23 o 
   2  16   3        1.86       -1.28      2.03 o 
   3  16   3      194.00      202.30      7.28 o 
  -3  17   3       13.93        4.19      6.02 o 
  -2  17   3       11.33       17.02      2.45 o 
  -1  17   3       16.03       20.29      2.62 o 
   0  17   3        0.06        2.67      3.32 o 
   1  17   3       16.26       15.38      3.11 o 
   2  17   3       29.37       34.85      5.92 o 
  -3  18   3        0.45       -4.05      4.05 o 
  -2  18   3       63.92       78.42      7.41 o 
  -1  18   3       17.66        9.54      2.97 o 
   0  18   3        2.02        2.26      2.45 o 
   1  18   3       30.38       34.46      3.66 o 
   2  18   3      189.32      173.71      7.80 o 
  -2  19   3      123.78      147.97     14.24 o 
  -1  19   3        1.62       -1.54      5.65 o 
   0  19   3       26.50       24.29      2.89 o 
   1  19   3        0.04        1.84      3.29 o 
   2  19   3       49.95       47.53      6.70 o 
  -1  20   3       59.34       50.56      6.12 o 
   0  20   3       18.29       17.74      3.03 o 
   1  20   3        0.27       -1.61      3.26 o 
  -6   0   4       16.01       14.77      5.01 o 
  -4   0   4       15.66        9.00      3.58 o 
  -2   0   4      352.04      339.77      8.83 o 
   0   0   4     1250.58     1236.21     39.24 o 
   2   0   4     1840.47     1827.68     20.76 o 
   4   0   4      152.89      145.37     10.54 o 
  -6   1   4        9.20        9.42      3.49 o 
  -5   1   4       29.29       25.98      2.27 o 
  -4   1   4      192.37      174.18      6.00 o 
  -3   1   4        8.16        8.68      1.01 o 
  -2   1   4       25.37       15.94      0.80 o 
  -1   1   4      150.99      146.80      4.06 o 
   0   1   4     2006.73     2024.09     36.18 o 
   1   1   4       33.53       31.65      1.70 o 
   2   1   4        2.81        8.42      0.83 o 
   3   1   4      183.89      201.30      4.06 o 
   4   1   4      484.62      477.79      5.41 o 
   5   1   4        0.75        0.35      2.24 o 
  -6   2   4        4.88        3.45      3.26 o 
  -5   2   4       60.17       49.28      3.39 o 
  -4   2   4       77.34       87.62      3.58 o 
  -3   2   4      468.84      412.28      6.93 o 
  -2   2   4       59.40       63.77      1.31 o 
  -1   2   4     1448.76     1484.52     37.53 o 
   0   2   4       72.65       52.91      1.19 o 
   1   2   4        2.18        4.23      0.65 o 
   2   2   4       10.63       17.70      0.91 o 
   3   2   4      397.41      451.76     11.50 o 
   4   2   4       86.26       76.96      3.11 o 
   5   2   4      170.76      163.62      6.31 o 
  -6   3   4       33.64       35.38      5.37 o 
  -5   3   4       87.48       77.55      3.81 o 
  -4   3   4      170.20      169.05      4.75 o 
  -3   3   4      523.93      499.17      8.10 o 
  -2   3   4     2122.67     2272.36     47.88 o 
  -1   3   4        0.10        5.30      0.78 o 
   0   3   4        4.49        2.69      0.66 o 
   1   3   4      470.87      546.37      4.93 o 
   2   3   4      166.81      185.26      2.12 o 
   3   3   4      269.49      290.16     12.89 o 
   4   3   4        3.05        4.53      2.91 o 
   5   3   4       27.68       24.06      3.88 o 
  -6   4   4       20.01       11.13      3.24 o 
  -5   4   4       50.53       52.87      3.40 o 
  -4   4   4      232.96      212.75      6.13 o 
  -3   4   4     1339.26     1311.91     35.08 o 
  -2   4   4      162.60      158.07      2.46 o 
  -1   4   4      554.25      522.81     21.51 o 
   0   4   4     5465.84     5464.70    199.28 o 
   1   4   4       26.99       19.18      0.74 o 
   2   4   4      478.16      614.55      7.41 o 
   3   4   4     1390.99     1369.09     38.18 o 
   4   4   4      182.55      171.93      7.65 o 
   5   4   4       20.05       24.57      3.61 o 
  -5   5   4       35.96       30.51      2.97 o 
  -4   5   4      928.86      919.89     28.99 o 
  -3   5   4       15.16       11.71      1.72 o 
  -2   5   4      845.97      906.50     15.73 o 
  -1   5   4      580.49      569.41     17.08 o 
   0   5   4      652.32      638.00     17.44 o 
   1   5   4      419.74      373.97     13.49 o 
   2   5   4      621.23      657.78     11.16 o 
   3   5   4       25.51       24.13      4.34 o 
   4   5   4       95.99       89.84      7.42 o 
   5   5   4       58.51       56.24      4.14 o 
  -4   6   4        8.24        8.36      1.77 o 
  -3   6   4      415.85      428.10     13.87 o 
  -2   6   4     1360.73     1412.43     41.16 o 
  -1   6   4     2827.36     2994.86    101.79 o 
   0   6   4        2.36       16.95      1.79 o 
   1   6   4      438.58      431.34     19.24 o 
   2   6   4     1445.60     1525.10     55.92 o 
   3   6   4       40.03       38.79      4.82 o 
   4   6   4      451.72      491.49     11.55 o 
   5   6   4       21.46       17.20      5.24 o 
  -4   7   4       68.10       69.17      2.84 o 
  -3   7   4      643.04      653.32     21.55 o 
  -2   7   4       45.46       43.15      1.40 o 
  -1   7   4      227.39      182.08      5.90 o 
   0   7   4      169.69      166.66      4.45 o 
   1   7   4      784.21      816.44     16.34 o 
   2   7   4      196.04      191.54      4.77 o 
   3   7   4     1762.54     1894.81     19.10 o 
   4   7   4       26.73       39.25      5.72 o 
   5   7   4       82.32       65.35      6.14 o 
  -4   8   4       12.99       14.04      2.70 o 
  -3   8   4      514.68      516.19     28.63 o 
  -2   8   4      480.72      465.25     15.42 o 
  -1   8   4     2180.85     2086.93     58.56 o 
   0   8   4     1034.82     1033.07     33.78 o 
   1   8   4      181.06      170.45      2.59 o 
   2   8   4      226.74      247.23      5.14 o 
   3   8   4       72.25       72.03      5.55 o 
   4   8   4      293.05      322.66     10.12 o 
   5   8   4      120.20      111.96      6.54 o 
  -4   9   4      133.43      136.96      6.49 o 
  -3   9   4       22.31       24.31      3.97 o 
  -2   9   4      166.70      169.89      7.37 o 
  -1   9   4      564.78      535.87     25.72 o 
   0   9   4      103.67      117.10      3.38 o 
   1   9   4     1281.61     1232.48     21.73 o 
   2   9   4        1.68        2.57      1.57 o 
   3   9   4       82.02       81.13      5.89 o 
   4   9   4       82.36      105.37      6.99 o 
   5   9   4        0.53       -2.24      4.69 o 
  -4  10   4       97.48      105.06      4.32 o 
  -3  10   4       79.50       89.90      5.01 o 
  -2  10   4       32.14       27.05      2.37 o 
  -1  10   4      191.16      191.09      8.03 o 
   0  10   4     2512.02     2436.04     67.78 o 
   1  10   4      473.31      436.47      4.70 o 
   2  10   4      653.60      669.65      7.17 o 
   3  10   4        2.70        1.84      3.78 o 
   4  10   4        7.98        9.54      4.63 o 
  -5  11   4       22.40       34.83      4.74 o 
  -4  11   4       72.58       87.81      4.20 o 
  -3  11   4       22.17       17.61      4.20 o 
  -2  11   4      627.28      632.57     17.52 o 
  -1  11   4      124.05      109.74      8.27 o 
   0  11   4       34.57       29.59      1.16 o 
   1  11   4       21.10       13.38      2.11 o 
   2  11   4       26.63       33.57      2.52 o 
   3  11   4       39.09       38.86      4.78 o 
  -5  12   4       79.98      104.16      6.41 o 
  -4  12   4        0.00        6.91      6.29 o 
  -3  12   4       58.33       60.04      9.90 o 
  -2  12   4        6.76        8.08      1.90 o 
  -1  12   4      381.64      379.58      4.46 o 
   0  12   4      268.40      270.38      9.24 o 
   1  12   4       17.09       14.02      1.12 o 
   2  12   4      225.76      224.65     12.72 o 
   3  12   4       72.21       82.68      4.28 o 
  -4  13   4       55.17       60.39      4.58 o 
  -3  13   4       25.70       23.68      9.96 o 
  -2  13   4      130.91      140.88      4.24 o 
  -1  13   4      622.90      618.95      5.87 o 
   0  13   4        7.59        8.37      4.53 o 
   1  13   4      413.41      401.64      6.97 o 
   2  13   4        0.76        3.78      4.26 o 
   3  13   4      141.35      148.62     10.15 o 
  -4  14   4       11.54       16.51      3.13 o 
  -3  14   4        3.39       -8.04      8.04 o 
  -2  14   4      144.45      147.30      4.43 o 
  -1  14   4       66.40       70.31      3.01 o 
   0  14   4      187.66      176.27      6.90 o 
   1  14   4        5.53        4.20      2.87 o 
   2  14   4       28.78       23.92      2.35 o 
   3  14   4        0.53        6.89      2.35 o 
  -4  15   4       11.43       16.01      3.76 o 
  -3  15   4      103.51       97.10     12.12 o 
  -2  15   4        5.23        9.48      2.31 o 
  -1  15   4      180.09      191.15      5.21 o 
   0  15   4        7.09        9.73      4.88 o 
   1  15   4       62.54       66.51      3.75 o 
   2  15   4        8.67        9.64      4.65 o 
   3  15   4        3.20        7.11      4.03 o 
  -3  16   4        6.25        4.84      2.29 o 
  -2  16   4        2.96        4.16      4.30 o 
  -1  16   4        2.43        5.05      2.44 o 
   0  16   4       66.67       64.02      5.42 o 
   1  16   4        6.19        5.24      3.02 o 
   2  16   4      123.59      116.66      6.27 o 
   3  16   4        5.55        6.18      2.67 o 
  -3  17   4        5.30        1.27      2.63 o 
  -2  17   4       28.94       37.51      2.65 o 
  -1  17   4       12.32       14.68      3.12 o 
   0  17   4       26.00       22.87      3.69 o 
   1  17   4       75.30       64.99      3.88 o 
   2  17   4       41.12       53.01      5.95 o 
   3  17   4        0.43        8.22      5.10 o 
  -2  18   4        2.36        8.47      4.38 o 
  -1  18   4        0.17        2.65      3.44 o 
   0  18   4       53.98       58.92      4.36 o 
   1  18   4        0.00       -3.29      3.29 o 
   2  18   4        0.31       -0.08      5.09 o 
  -2  19   4       48.63       58.96      3.41 o 
  -1  19   4       66.61       61.34      3.04 o 
   0  19   4       18.60       13.48      3.06 o 
   1  19   4      146.40      135.22      7.40 o 
   2  19   4        0.47        3.75      4.66 o 
  -1  20   4        8.68        1.06      5.73 o 
   0  20   4       84.88       74.40      3.48 o 
   1  20   4        0.18        0.02      4.62 o 
  -5   0   5        0.14       -3.06      3.06 o 
  -3   0   5      733.37      655.17     45.68 o 
  -1   0   5     3008.91     3023.46     84.68 o 
   1   0   5     1010.18     1101.95     12.97 o 
   3   0   5      263.94      265.62      7.86 o 
   5   0   5      166.22      164.81      5.16 o 
  -6   1   5        3.05        3.55      3.41 o 
  -5   1   5      150.48      133.39      3.22 o 
  -4   1   5      156.27      152.83      5.60 o 
  -3   1   5       31.98       36.81      2.00 o 
  -2   1   5        0.09        0.67      0.57 o 
  -1   1   5        5.06        4.58      0.73 o 
   0   1   5     2568.60     2468.96     55.28 o 
   1   1   5      931.93      885.55     12.84 o 
   2   1   5        0.02        0.03      0.81 o 
   3   1   5       86.33      107.47      3.10 o 
   4   1   5      372.19      364.88      8.57 o 
   5   1   5       37.46       26.54      2.37 o 
  -6   2   5       57.51       56.88      3.97 o 
  -5   2   5       72.28       68.44      3.11 o 
  -4   2   5       45.44       39.96      2.13 o 
  -3   2   5       12.68        5.91      1.16 o 
  -2   2   5        6.89        6.91      0.58 o 
  -1   2   5     1235.15     1225.36     39.56 o 
   0   2   5     5480.17     5351.51    132.40 o 
   1   2   5      440.04      462.27      2.49 o 
   2   2   5        2.60        1.41      0.72 o 
   3   2   5        1.34        3.74      1.37 o 
   4   2   5        2.63        2.78      2.11 o 
   5   2   5        6.39       15.05      3.54 o 
  -6   3   5      130.67      115.69      7.29 o 
  -5   3   5       49.20       47.02      3.95 o 
  -4   3   5      717.31      685.61     20.29 o 
  -3   3   5       36.65       37.50      1.71 o 
  -2   3   5      830.51      810.29     11.11 o 
  -1   3   5      849.12      838.61     25.06 o 
   0   3   5      666.56      642.65     16.06 o 
   1   3   5      152.77      161.38      1.75 o 
   2   3   5      517.47      523.61      9.76 o 
   3   3   5      166.66      167.26      2.92 o 
   4   3   5      601.40      619.30     13.41 o 
   5   3   5       22.96       19.80      3.87 o 
  -6   4   5        1.37       -1.90      4.70 o 
  -5   4   5      343.31      342.13     18.11 o 
  -4   4   5        6.08        5.56      1.83 o 
  -3   4   5      253.19      276.10      7.59 o 
  -2   4   5      216.53      257.72      4.49 o 
  -1   4   5     1596.24     1652.29     75.53 o 
   0   4   5      199.03      231.03      5.93 o 
   1   4   5      295.23      330.88      5.39 o 
   2   4   5       30.67       39.00      1.31 o 
   3   4   5       40.52       56.98      2.78 o 
   4   4   5        0.59        4.67      2.56 o 
   5   4   5       53.89       57.84      4.36 o 
  -5   5   5       13.41       15.65      3.00 o 
  -4   5   5        3.74        4.19      1.70 o 
  -3   5   5       93.30       88.90      3.21 o 
  -2   5   5      139.63      157.92      3.08 o 
  -1   5   5      107.62      147.26     15.72 o 
   0   5   5       19.57       26.18      0.94 o 
   1   5   5      835.77      800.46     19.00 o 
   2   5   5     2160.52     2219.16     46.77 o 
   3   5   5      563.60      570.41     26.62 o 
   4   5   5      151.84      138.10     12.08 o 
   5   5   5       13.27       16.15      4.89 o 
  -5   6   5       74.64       81.22      5.55 o 
  -4   6   5      157.94      149.27      4.19 o 
  -3   6   5      494.98      435.65     11.37 o 
  -2   6   5      781.82      738.20     21.75 o 
  -1   6   5       64.08       61.79      4.47 o 
   0   6   5     3519.36     3564.08    175.49 o 
   1   6   5      166.02      208.68      8.41 o 
   2   6   5      342.79      348.44     21.75 o 
   3   6   5      760.53      874.29     13.34 o 
   4   6   5       65.85       71.70     12.08 o 
   5   6   5       46.97       48.37      5.46 o 
  -4   7   5      305.02      301.34      9.26 o 
  -3   7   5       96.16       98.23      2.39 o 
  -2   7   5       29.78       36.44      1.72 o 
  -1   7   5      772.19      813.58     48.61 o 
   0   7   5       31.77       34.10      0.91 o 
   1   7   5      182.67      215.74     21.16 o 
   2   7   5       19.05       30.07      3.76 o 
   3   7   5      236.67      258.78      8.39 o 
   4   7   5      111.04      103.67     13.21 o 
   5   7   5        0.12        1.94      4.62 o 
  -4   8   5        0.56        1.93      2.38 o 
  -3   8   5      199.47      193.93      6.33 o 
  -2   8   5      241.02      274.84      6.80 o 
  -1   8   5        3.51        4.19      1.05 o 
   0   8   5     2392.04     2238.83     62.12 o 
   1   8   5     1261.49     1240.93     64.50 o 
   2   8   5      698.59      733.58     10.83 o 
   3   8   5        0.03       -1.64      4.08 o 
   4   8   5      200.41      196.19      8.53 o 
   5   8   5        1.16       -0.40      4.95 o 
  -4   9   5      122.50      140.57      4.70 o 
  -3   9   5       34.95       30.66      2.37 o 
  -2   9   5      527.64      533.06     17.67 o 
  -1   9   5      185.55      179.75      8.57 o 
   0   9   5      385.52      382.77     10.25 o 
   1   9   5      605.05      546.62     18.26 o 
   2   9   5        1.25        7.55      4.30 o 
   3   9   5      252.92      278.44      8.77 o 
   4   9   5        2.16        1.45      4.65 o 
   5   9   5       26.50       19.81      5.10 o 
  -5  10   5       28.06       41.99      4.49 o 
  -4  10   5        0.00        0.40      2.35 o 
  -3  10   5     1290.46     1307.71     32.38 o 
  -2  10   5       77.54       66.81      4.77 o 
  -1  10   5      510.81      513.36     25.19 o 
   0  10   5       53.83       51.47      2.93 o 
   1  10   5       90.75       95.84      2.06 o 
   2  10   5       98.69       77.51      3.50 o 
   3  10   5        0.15       -0.44      3.91 o 
   4  10   5        0.77        4.42      5.09 o 
  -5  11   5       54.43       69.19      5.91 o 
  -4  11   5       85.75       88.85      4.08 o 
  -3  11   5        6.87        3.20      2.72 o 
  -2  11   5      109.77      114.63      3.88 o 
  -1  11   5      363.90      350.32     16.87 o 
   0  11   5      227.91      206.85      7.25 o 
   1  11   5      680.79      692.92      8.26 o 
   2  11   5        5.36        6.18      1.73 o 
   3  11   5       71.36       71.33      5.63 o 
   4  11   5       11.02       11.19      4.74 o 
  -4  12   5       92.88       95.54      4.29 o 
  -3  12   5      139.92      136.73     10.60 o 
  -2  12   5      271.25      251.76      5.27 o 
  -1  12   5       23.61       26.28      2.70 o 
   0  12   5      732.60      669.16     30.52 o 
   1  12   5       30.44       21.87      1.82 o 
   2  12   5       94.90       91.42      4.67 o 
   3  12   5        2.68       -2.01      4.22 o 
   4  12   5       49.55       61.45      6.31 o 
  -4  13   5       61.79       83.57      7.76 o 
  -3  13   5        6.09        2.36      2.27 o 
  -2  13   5        1.80        5.23      2.36 o 
  -1  13   5      179.75      179.78      3.67 o 
   0  13   5       68.88       73.80      5.60 o 
   1  13   5       69.43       72.14      2.36 o 
   2  13   5        1.02       -1.13      2.33 o 
   3  13   5        1.59       -1.66      3.04 o 
   4  13   5        5.85       20.52      5.43 o 
  -4  14   5       61.52       56.19      3.57 o 
  -3  14   5        1.41       -1.14      4.07 o 
  -2  14   5      281.80      269.46      5.54 o 
  -1  14   5       15.31       17.83      3.15 o 
   0  14   5      718.84      678.85     11.43 o 
   1  14   5       33.80       28.67      2.01 o 
   2  14   5      355.37      331.36     11.95 o 
   3  14   5       35.57       43.41      2.98 o 
  -4  15   5       18.48       16.79      2.63 o 
  -3  15   5       27.99       31.50      2.85 o 
  -2  15   5       60.49       55.96      3.14 o 
  -1  15   5      226.42      220.57      5.44 o 
   0  15   5       29.33       30.60      4.56 o 
   1  15   5      416.19      375.87      6.29 o 
   2  15   5       38.28       34.36      2.96 o 
   3  15   5       40.15       37.67      2.92 o 
  -3  16   5      218.76      235.40      5.98 o 
  -2  16   5       24.51       31.40      5.79 o 
  -1  16   5       50.49       54.12      3.86 o 
   0  16   5      176.47      167.82      7.41 o 
   1  16   5       26.69       24.75      5.41 o 
   2  16   5        0.47        4.04      4.19 o 
   3  16   5       38.83       42.98      4.51 o 
  -3  17   5       22.92       38.17      5.72 o 
  -2  17   5       98.52       93.84      3.75 o 
  -1  17   5        5.66        4.35      3.37 o 
   0  17   5      133.60      123.30      6.38 o 
   1  17   5        0.02       -4.93      4.93 o 
   2  17   5       10.31       10.37      4.73 o 
   3  17   5       31.78       42.20      6.08 o 
  -2  18   5       20.96       34.12     11.96 o 
  -1  18   5       16.63       12.29      3.83 o 
   0  18   5       42.03       32.82      3.58 o 
   1  18   5       23.88       20.05      5.52 o 
   2  18   5      106.16       99.91      6.90 o 
  -2  19   5      100.12      120.50      6.79 o 
  -1  19   5        4.70        4.58      3.51 o 
   0  19   5       25.76       21.08      3.70 o 
   1  19   5        2.59        4.08      5.56 o 
   0  20   5        6.85        6.76      3.05 o 
  -6   0   6       96.08       99.84      6.65 o 
  -4   0   6      244.57      222.51      7.10 o 
  -2   0   6       57.60       62.34      2.23 o 
   0   0   6     2246.87     2365.89     80.30 o 
   2   0   6        7.11        6.82      1.05 o 
   4   0   6       11.69       12.61      2.38 o 
  -6   1   6       29.12       22.86      3.80 o 
  -5   1   6      100.91       96.40      3.53 o 
  -4   1   6      438.79      402.22     16.66 o 
  -3   1   6       39.17       38.87      2.04 o 
  -2   1   6       92.05       67.86      1.24 o 
  -1   1   6      878.75      927.18     22.42 o 
   0   1   6      291.65      245.46     11.15 o 
   1   1   6      229.08      232.41      2.89 o 
   2   1   6      770.23      848.32      4.31 o 
   3   1   6      269.28      274.37      7.00 o 
   4   1   6       69.00       76.79      2.92 o 
   5   1   6        0.58       -0.88      2.09 o 
  -6   2   6       35.83       31.41      3.47 o 
  -5   2   6       61.23       61.07      3.18 o 
  -4   2   6       55.42       51.08      2.29 o 
  -3   2   6      404.95      375.77     13.44 o 
  -2   2   6      316.16      349.84      6.35 o 
  -1   2   6      511.18      480.72     15.12 o 
   0   2   6      878.87     1033.39     22.09 o 
   1   2   6      235.52      269.22      3.57 o 
   2   2   6        6.42       15.29      0.89 o 
   3   2   6       41.10       32.22      1.65 o 
   4   2   6        1.32        1.95      2.01 o 
   5   2   6      135.20      154.16      8.69 o 
  -6   3   6        9.00        7.98      7.00 o 
  -5   3   6       73.50       69.48      8.73 o 
  -4   3   6       54.50       52.79      2.29 o 
  -3   3   6        0.22        0.96      1.00 o 
  -2   3   6      690.27      706.66     12.12 o 
  -1   3   6     1513.26     1742.96     50.86 o 
   0   3   6     1400.81     1384.58     43.60 o 
   1   3   6     1256.21     1292.38     22.02 o 
   2   3   6      184.73      225.16      2.89 o 
   3   3   6       75.51       83.74      2.32 o 
   4   3   6       79.34       82.99      3.24 o 
   5   3   6        6.94        3.75      3.16 o 
  -5   4   6       33.79       39.19      2.99 o 
  -4   4   6       20.33       20.01      2.46 o 
  -3   4   6      777.76      734.02     19.35 o 
  -2   4   6        0.13        0.44      0.71 o 
  -1   4   6     4040.90     4348.97    189.96 o 
   0   4   6     3509.10     3524.69     87.17 o 
   1   4   6      212.97      269.31      2.06 o 
   2   4   6      206.84      211.14      4.42 o 
   3   4   6      207.30      209.33      9.21 o 
   4   4   6       63.69       67.19      3.77 o 
   5   4   6        5.09        5.23      3.52 o 
  -5   5   6        2.16        1.18      2.28 o 
  -4   5   6      734.31      751.09     26.66 o 
  -3   5   6        3.90        3.80      1.53 o 
  -2   5   6     1180.56     1244.51     26.75 o 
  -1   5   6     1236.20     1318.54     44.99 o 
   0   5   6     1797.18     1955.30     59.36 o 
   1   5   6      192.94      226.50      7.17 o 
   2   5   6       56.79       67.61      2.99 o 
   3   5   6      282.67      252.72     10.90 o 
   4   5   6      387.84      388.39     28.08 o 
   5   5   6       24.89       28.16      5.38 o 
  -5   6   6        2.35       -2.30      2.93 o 
  -4   6   6        5.11        5.92      1.84 o 
  -3   6   6      259.60      243.64      9.81 o 
  -2   6   6       11.71       14.26      1.04 o 
  -1   6   6      244.96      226.28      7.49 o 
   0   6   6       67.46       77.67      2.38 o 
   1   6   6      203.85      217.83      4.12 o 
   2   6   6      337.57      313.19     12.33 o 
   3   6   6        2.26        4.78      2.98 o 
   4   6   6      286.44      291.18     20.58 o 
   5   6   6        2.49        5.47      4.76 o 
  -5   7   6       47.38       41.01      4.97 o 
  -4   7   6       36.50       37.06      3.02 o 
  -3   7   6      217.50      223.11      5.23 o 
  -2   7   6        0.61        1.44      1.12 o 
  -1   7   6       93.44       89.06      2.37 o 
   0   7   6      339.00      266.84     41.76 o 
   1   7   6      665.37      595.38     30.33 o 
   2   7   6      130.22      122.33      4.49 o 
   3   7   6     1899.95     2091.85     20.87 o 
   4   7   6       16.55       16.98      4.97 o 
   5   7   6       36.15       34.17      5.40 o 
  -5   8   6      112.05      112.92      6.97 o 
  -4   8   6       37.70       37.03      4.01 o 
  -3   8   6      612.46      581.52     16.61 o 
  -2   8   6      529.37      543.43     16.57 o 
  -1   8   6       94.48       77.84      2.92 o 
   0   8   6       32.80       29.19      2.29 o 
   1   8   6       35.65       33.26      6.98 o 
   2   8   6       36.42       49.08      2.69 o 
   3   8   6       39.86       33.77      5.01 o 
   4   8   6       78.51       71.45     10.63 o 
   5   8   6       42.24       46.00      5.36 o 
  -5   9   6       45.43       52.42      4.23 o 
  -4   9   6      174.52      175.53      5.06 o 
  -3   9   6        1.83        3.01      2.02 o 
  -2   9   6      641.59      646.80     18.38 o 
  -1   9   6      249.79      249.84     13.99 o 
   0   9   6        0.96       -0.46      1.43 o 
   1   9   6      989.21      887.72    108.79 o 
   2   9   6      167.00      159.72      9.03 o 
   3   9   6       43.66       43.57      5.49 o 
   4   9   6        5.13        1.73      4.95 o 
   5   9   6        0.00       -0.65      5.27 o 
  -5  10   6        4.26       11.17      4.22 o 
  -4  10   6        8.64       10.47      3.01 o 
  -3  10   6       24.12       27.63      2.43 o 
  -2  10   6      666.72      600.17     22.34 o 
  -1  10   6       16.76       11.19      3.39 o 
   0  10   6      708.57      665.62     18.38 o 
   1  10   6      192.45      191.63      8.22 o 
   2  10   6      520.86      482.87     17.04 o 
   3  10   6       47.06       47.88      5.57 o 
   4  10   6        4.00        7.30      4.56 o 
  -5  11   6       16.20       20.99      4.28 o 
  -4  11   6       49.45       54.53      4.51 o 
  -3  11   6       20.01       15.14      2.60 o 
  -2  11   6      937.39      906.91     48.97 o 
  -1  11   6        0.07        1.58      2.78 o 
   0  11   6       42.75       36.89      1.96 o 
   1  11   6       81.81       74.60      2.63 o 
   2  11   6      218.56      204.02      8.04 o 
   3  11   6       58.23       62.67      3.99 o 
   4  11   6      111.36      137.07      8.18 o 
  -4  12   6        1.87        2.13      2.99 o 
  -3  12   6      112.93      114.99      4.94 o 
  -2  12   6     1052.96     1052.96     35.88 o 
  -1  12   6       72.75       70.37      5.58 o 
   0  12   6      144.56      126.24      3.65 o 
   1  12   6       61.76       58.57      2.63 o 
   2  12   6      168.09      161.05      5.81 o 
   3  12   6       18.87       19.79      4.18 o 
   4  12   6       93.72      117.31      7.77 o 
  -4  13   6        7.58        9.63      2.84 o 
  -3  13   6        0.19       -3.92      3.92 o 
  -2  13   6        0.00        1.86      1.97 o 
  -1  13   6      817.76      802.06     12.76 o 
   0  13   6       58.68       66.30      3.19 o 
   1  13   6      553.35      530.13     11.10 o 
   2  13   6        0.09       -1.18      2.37 o 
   3  13   6      149.23      156.56     10.55 o 
   4  13   6       39.33       34.56      4.05 o 
  -4  14   6        6.89        9.21      2.83 o 
  -3  14   6       20.90       27.25      2.49 o 
  -2  14   6        8.08        3.42      1.92 o 
  -1  14   6       51.60       51.65      7.24 o 
   0  14   6      115.12      100.19      5.94 o 
   1  14   6       51.36       49.70      2.62 o 
   2  14   6       14.00       12.72      2.57 o 
   3  14   6       30.55       33.40      2.95 o 
  -4  15   6        2.19       -3.42      5.51 o 
  -3  15   6       58.72       53.59     11.52 o 
  -2  15   6       60.08       62.95      3.07 o 
  -1  15   6      217.45      213.61     10.94 o 
   0  15   6       63.99       60.72      5.24 o 
   1  15   6        3.21        4.43      4.84 o 
   2  15   6       17.50       17.63      2.52 o 
   3  15   6       39.82       37.91      4.86 o 
  -3  16   6       16.84       22.23      6.89 o 
  -2  16   6        1.54        3.23      2.30 o 
  -1  16   6       64.74       67.68      4.25 o 
   0  16   6       90.43       86.64      6.12 o 
   1  16   6       59.55       62.79      6.03 o 
   2  16   6      101.41       98.94      4.22 o 
   3  16   6        0.00        0.69      2.46 o 
  -3  17   6        0.06        1.29      2.90 o 
  -2  17   6      108.22      113.00      4.21 o 
  -1  17   6        0.25       -0.81      3.22 o 
   0  17   6       61.78       48.62      6.06 o 
   1  17   6       56.41       50.73      5.60 o 
   2  17   6        0.95       -1.44      4.16 o 
  -2  18   6        1.11        2.75      3.30 o 
  -1  18   6       69.97       67.84      4.59 o 
   0  18   6        7.24        7.24      4.75 o 
   1  18   6       11.94        5.26      4.45 o 
   2  18   6        3.23       -0.08      4.42 o 
  -1  19   6       17.39       17.12      3.93 o 
   0  19   6        5.65        9.85      3.63 o 
   1  19   6       45.41       34.35      5.84 o 
  -5   0   7        0.26       -2.01      3.08 o 
  -3   0   7      341.24      352.22     23.31 o 
  -1   0   7      742.26      792.63     20.72 o 
   1   0   7        1.47        1.76      0.71 o 
   3   0   7      390.60      379.67     10.81 o 
   5   0   7      171.41      177.18      5.50 o 
  -6   1   7        8.41        4.20      2.82 o 
  -5   1   7      318.63      297.67      6.64 o 
  -4   1   7       16.01       19.20      2.46 o 
  -3   1   7       21.77       22.13      1.51 o 
  -2   1   7      338.81      375.91      6.87 o 
  -1   1   7      575.50      704.32     13.93 o 
   0   1   7       84.42       69.27      4.15 o 
   1   1   7       53.22       88.04      1.64 o 
   2   1   7        0.14        0.29      0.85 o 
   3   1   7      121.71      122.66      2.43 o 
   4   1   7      237.36      227.60      4.05 o 
   5   1   7        2.56        1.72      2.13 o 
  -5   2   7      199.93      185.21      5.51 o 
  -4   2   7      346.13      324.97      9.80 o 
  -3   2   7      278.19      276.01      9.64 o 
  -2   2   7       51.74       68.86      2.88 o 
  -1   2   7      409.79      339.88     15.85 o 
   0   2   7      808.69      726.14     31.87 o 
   1   2   7      569.91      609.24     10.89 o 
   2   2   7        1.29       -0.33      1.08 o 
   3   2   7       24.81       22.27      1.52 o 
   4   2   7       31.39       35.25      2.60 o 
   5   2   7        0.02        2.51      2.42 o 
  -5   3   7       77.32       75.17      7.58 o 
  -4   3   7      865.79      833.95     36.62 o 
  -3   3   7      264.79      256.21      5.26 o 
  -2   3   7      485.42      442.55      6.64 o 
  -1   3   7      697.66      787.44     22.82 o 
   0   3   7      425.26      471.68     13.17 o 
   1   3   7      574.99      568.15      7.73 o 
   2   3   7        3.38        1.63      1.09 o 
   3   3   7        0.07        1.00      1.52 o 
   4   3   7       53.99       57.16      5.60 o 
   5   3   7        0.11        6.83      5.14 o 
  -5   4   7       79.57       78.50      5.32 o 
  -4   4   7      114.92      115.03      4.60 o 
  -3   4   7      249.84      247.51      4.75 o 
  -2   4   7        0.13        1.41      1.01 o 
  -1   4   7     1455.28     1453.97     67.57 o 
   0   4   7        7.67        9.85      0.90 o 
   1   4   7       98.65       81.78      1.68 o 
   2   4   7      320.07      306.38      5.56 o 
   3   4   7       12.15        9.59      2.03 o 
   4   4   7       18.59       23.38      3.30 o 
   5   4   7        3.14        1.95      4.67 o 
  -5   5   7       12.90        9.53      2.39 o 
  -4   5   7      104.58      103.70      4.58 o 
  -3   5   7       39.53       37.54      1.93 o 
  -2   5   7      306.18      252.90      4.06 o 
  -1   5   7     1251.19     1347.94     66.84 o 
   0   5   7      122.39      121.18      4.06 o 
   1   5   7     1217.04     1319.00     20.02 o 
   2   5   7      393.46      428.44      4.57 o 
   3   5   7      218.95      229.13     11.24 o 
   4   5   7        0.14        2.06      3.10 o 
   5   5   7       33.38       38.16      5.61 o 
  -5   6   7        3.57        2.26      2.48 o 
  -4   6   7        0.53        2.20      1.72 o 
  -3   6   7      683.85      675.38     25.87 o 
  -2   6   7      282.29      260.73      5.94 o 
  -1   6   7      170.00      145.61      3.80 o 
   0   6   7      287.97      323.15      9.59 o 
   1   6   7       38.12       30.07      1.35 o 
   2   6   7      135.36      145.18      5.84 o 
   3   6   7      517.42      482.79     11.32 o 
   4   6   7       45.03       48.76      3.94 o 
   5   6   7       38.35       35.23      5.72 o 
  -5   7   7        0.29       -1.67      3.19 o 
  -4   7   7      420.92      421.17     17.32 o 
  -3   7   7      413.26      404.14     11.80 o 
  -2   7   7      274.27      250.94      5.25 o 
  -1   7   7        8.12        2.42      0.89 o 
   0   7   7      116.85      110.07      4.79 o 
   1   7   7      102.52       90.04      2.81 o 
   2   7   7       32.86       34.02      2.44 o 
   3   7   7       34.71       39.58      2.93 o 
   4   7   7      287.96      276.45      7.28 o 
   5   7   7       30.11       24.96      5.70 o 
  -5   8   7       23.72       29.75      8.58 o 
  -4   8   7       18.37       13.29      2.28 o 
  -3   8   7       62.19       57.39      2.03 o 
  -2   8   7       45.99       43.81      1.96 o 
  -1   8   7      158.42      140.57      5.50 o 
   0   8   7      773.24      772.08     51.20 o 
   1   8   7       11.57        9.37      2.13 o 
   2   8   7      811.87      780.45     16.39 o 
   3   8   7       41.40       39.14      3.43 o 
   4   8   7      384.88      355.91     12.55 o 
  -5   9   7       70.02       86.92      8.66 o 
  -4   9   7      115.24      108.47      6.78 o 
  -3   9   7     1036.02      969.05     34.44 o 
  -2   9   7      496.04      465.67     13.80 o 
  -1   9   7      132.09      146.94      8.09 o 
   0   9   7      261.50      256.12     12.73 o 
   1   9   7      683.06      697.22     21.89 o 
   2   9   7       10.64       13.24      2.24 o 
   3   9   7      907.54      890.42     51.19 o 
   4   9   7        1.51       -2.02      3.10 o 
  -5  10   7       75.16       88.50      7.82 o 
  -4  10   7        6.36        8.52      2.94 o 
  -3  10   7      131.72      128.32      5.38 o 
  -2  10   7      258.44      239.46      9.43 o 
  -1  10   7      432.12      438.39     29.11 o 
   0  10   7       67.44       73.57      7.06 o 
   1  10   7      303.10      283.45     12.70 o 
   2  10   7       83.37       87.18      6.13 o 
   3  10   7       32.59       29.69      6.33 o 
   4  10   7       33.01       25.92      3.01 o 
  -5  11   7       37.02       50.46      3.82 o 
  -4  11   7      184.11      182.03      5.53 o 
  -3  11   7      101.36       95.02      5.25 o 
  -2  11   7       35.37       33.72      2.61 o 
  -1  11   7      979.24      906.15     97.90 o 
   0  11   7      235.85      248.84     17.62 o 
   1  11   7      347.68      353.93     14.59 o 
   2  11   7        0.01       -0.20      2.27 o 
   3  11   7      160.86      159.53     10.09 o 
   4  11   7        9.23       11.78      3.81 o 
  -4  12   7       16.09       17.40      3.09 o 
  -3  12   7       25.57       26.46      4.34 o 
  -2  12   7       53.37       52.68      2.80 o 
  -1  12   7        7.98       14.48      5.35 o 
   0  12   7      282.19      270.26     12.36 o 
   1  12   7       79.46       76.01      2.87 o 
   2  12   7        3.93        8.33      2.43 o 
   3  12   7       19.03       10.63      3.26 o 
   4  12   7       23.00       30.16      8.51 o 
  -4  13   7      180.99      198.89     13.60 o 
  -3  13   7       16.62       16.14      2.82 o 
  -2  13   7        0.22        0.03      1.77 o 
  -1  13   7        6.15       16.28      5.14 o 
   0  13   7      170.51      155.37     21.92 o 
   1  13   7       92.26       81.01      2.99 o 
   2  13   7       15.15        8.54      2.45 o 
   3  13   7       33.54       28.01      3.59 o 
   4  13   7       86.98       92.43     11.96 o 
  -4  14   7        0.02       -2.94      2.94 o 
  -3  14   7        0.20       -0.35      4.06 o 
  -2  14   7        2.82        0.59      2.40 o 
  -1  14   7       68.76       67.59      5.57 o 
   0  14   7      176.74      199.76      7.61 o 
   1  14   7        1.75        4.45      2.32 o 
   2  14   7      190.58      176.79     10.55 o 
   3  14   7        1.65        0.23      3.39 o 
  -3  15   7      102.36      106.56     10.30 o 
  -2  15   7      175.36      170.52     11.96 o 
  -1  15   7       93.68       83.10      4.16 o 
   0  15   7        7.84       12.67      4.99 o 
   1  15   7      309.97      285.48      5.83 o 
   2  15   7        5.22        4.86      2.52 o 
   3  15   7        2.38       -3.16      3.37 o 
  -3  16   7      181.66      194.16      6.94 o 
  -2  16   7       19.76       28.12      3.58 o 
  -1  16   7      137.52      140.72      5.25 o 
   0  16   7       18.98       28.92      5.05 o 
   1  16   7       95.09       97.44      6.57 o 
   2  16   7        0.86        0.19      3.00 o 
   3  16   7        0.18       -4.35      4.35 o 
  -3  17   7       16.11       22.77      3.46 o 
  -2  17   7      209.68      200.69     12.98 o 
  -1  17   7       17.50       16.82      4.88 o 
   0  17   7       66.88       70.45      6.12 o 
   1  17   7       36.51       37.51      4.98 o 
   2  17   7        0.14       -1.29      4.29 o 
  -2  18   7        6.91        5.48      2.94 o 
  -1  18   7        1.56        2.34      3.44 o 
   0  18   7        0.36       -0.48      5.53 o 
   1  18   7       17.87       16.45      5.35 o 
  -1  19   7        0.14        4.37      3.68 o 
   0  19   7        0.29        1.61      4.55 o 
   1  19   7       10.01        5.33      5.19 o 
  -4   0   8      838.17      792.35     12.47 o 
  -2   0   8      359.10      365.91      6.11 o 
   0   0   8     4201.36     4137.58    145.15 o 
   2   0   8       23.92       18.75      1.43 o 
   4   0   8       87.90       98.25      2.93 o 
  -5   1   8      182.35      178.31      5.41 o 
  -4   1   8      351.89      322.70     17.42 o 
  -3   1   8       17.84       18.29      1.40 o 
  -2   1   8      498.55      483.28     13.25 o 
  -1   1   8      937.60     1054.18     22.63 o 
   0   1   8      188.76      185.49      4.23 o 
   1   1   8      339.38      378.25      6.21 o 
   2   1   8       25.29       30.25      1.18 o 
   3   1   8       71.38       80.52      1.73 o 
   4   1   8       56.04       52.80      2.29 o 
   5   1   8        0.09        1.58      1.92 o 
  -5   2   8       66.55       63.21      4.06 o 
  -4   2   8        0.21        3.30      2.50 o 
  -3   2   8      296.53      280.39      8.33 o 
  -2   2   8      605.21      628.90     19.04 o 
  -1   2   8      855.78      908.09     25.87 o 
   0   2   8     1166.33     1198.24     93.48 o 
   1   2   8       11.39        4.37      0.92 o 
   2   2   8       55.30       52.47      2.12 o 
   3   2   8        7.81        6.77      1.35 o 
   4   2   8       35.52       35.15      2.22 o 
   5   2   8       61.28       65.91      3.42 o 
  -5   3   8      167.48      161.17     15.00 o 
  -4   3   8      149.32      157.28      6.01 o 
  -3   3   8       77.00       75.80      3.29 o 
  -2   3   8      397.23      420.33     11.23 o 
  -1   3   8        0.12        0.94      0.84 o 
   0   3   8       61.45       56.74      4.16 o 
   1   3   8      121.40      109.52      2.20 o 
   2   3   8      225.42      238.19      5.41 o 
   3   3   8      599.17      601.05     11.18 o 
   4   3   8       10.67        9.63      2.63 o 
   5   3   8       15.48       24.34      3.59 o 
  -5   4   8        3.34        2.76      2.52 o 
  -4   4   8       23.82       29.63      3.18 o 
  -3   4   8      271.62      272.70     11.29 o 
  -2   4   8        5.70        7.12      1.13 o 
  -1   4   8      443.78      452.89     13.69 o 
   0   4   8     1900.05     1917.01     50.04 o 
   1   4   8     1006.27      973.89     15.24 o 
   2   4   8      293.62      325.42      6.29 o 
   3   4   8        1.15       -0.39      2.35 o 
   4   4   8       37.56       35.71      4.85 o 
   5   4   8        7.75        8.33      3.46 o 
  -5   5   8       56.38       42.62      3.94 o 
  -4   5   8      645.70      622.68     22.76 o 
  -3   5   8      547.82      532.40     17.66 o 
  -2   5   8      353.31      345.40     12.76 o 
  -1   5   8        2.04        2.88      1.39 o 
   0   5   8        9.01        5.66      0.94 o 
   1   5   8       24.14       32.67      1.69 o 
   2   5   8        1.22        2.31      1.81 o 
   3   5   8        0.15        0.17      2.35 o 
   4   5   8      109.90      111.73      4.59 o 
   5   5   8       18.53       22.58      3.61 o 
  -5   6   8       28.46       25.33      2.81 o 
  -4   6   8       81.01       77.66      4.39 o 
  -3   6   8      323.62      330.61     10.09 o 
  -2   6   8       71.59       65.52      1.54 o 
  -1   6   8     1193.81     1216.77     31.50 o 
   0   6   8      504.18      503.83     15.22 o 
   1   6   8       75.66       82.47      3.71 o 
   2   6   8       72.10       59.99      2.99 o 
   3   6   8        3.13        3.00      2.41 o 
   4   6   8      120.74      135.70      6.99 o 
   5   6   8       10.04       11.07      3.50 o 
  -5   7   8       18.15       18.71      3.29 o 
  -4   7   8      133.54      115.57      6.33 o 
  -3   7   8      391.58      361.85     10.86 o 
  -2   7   8      479.39      457.06     10.09 o 
  -1   7   8       40.68       37.04      1.81 o 
   0   7   8      410.73      456.87     13.06 o 
   1   7   8      360.12      408.32     32.28 o 
   2   7   8        7.29        3.35      1.93 o 
   3   7   8      303.84      298.74     13.31 o 
   4   7   8        5.57        4.66      2.74 o 
  -5   8   8       93.86       94.78      6.69 o 
  -4   8   8        2.04        2.25      1.59 o 
  -3   8   8      267.58      268.13      6.72 o 
  -2   8   8       43.27       36.23      1.51 o 
  -1   8   8      338.41      313.96     14.88 o 
   0   8   8       17.11       18.32      1.95 o 
   1   8   8       11.87       14.52      2.34 o 
   2   8   8      236.46      229.73      6.98 o 
   3   8   8       87.99       87.43      5.10 o 
   4   8   8        5.27        2.31      2.60 o 
  -5   9   8       30.03       37.40      3.61 o 
  -4   9   8      115.89      115.17      6.65 o 
  -3   9   8       28.58       29.88      1.75 o 
  -2   9   8        7.28        5.81      1.39 o 
  -1   9   8       83.71       75.21      3.62 o 
   0   9   8       26.65       25.41      2.64 o 
   1   9   8      502.96      494.17     15.11 o 
   2   9   8       15.15       15.09      2.39 o 
   3   9   8       64.07       64.77     11.23 o 
   4   9   8        8.98        6.92      2.88 o 
  -5  10   8        2.18        8.37      2.92 o 
  -4  10   8       42.19       43.96      2.77 o 
  -3  10   8       15.28       11.43      1.99 o 
  -2  10   8       61.43       60.04      2.26 o 
  -1  10   8       39.78       34.57      2.89 o 
   0  10   8      277.88      275.61     33.78 o 
   1  10   8      135.92      129.58      5.91 o 
   2  10   8      927.38      961.50     18.74 o 
   3  10   8        1.53       -0.14      3.38 o 
   4  10   8       18.16       15.60      4.30 o 
  -4  11   8        2.95        3.06      2.20 o 
  -3  11   8        4.99        3.40      1.85 o 
  -2  11   8      138.35      143.71      4.05 o 
  -1  11   8      105.72      107.06     10.14 o 
   0  11   8      619.04      613.56     53.31 o 
   1  11   8       68.54       79.73      9.14 o 
   2  11   8       26.60       27.81      2.71 o 
   3  11   8        0.03        1.31      3.35 o 
   4  11   8       46.13       48.24     11.15 o 
  -4  12   8       10.30        3.70      2.47 o 
  -3  12   8      265.74      278.73     14.37 o 
  -2  12   8      214.92      212.76      8.78 o 
  -1  12   8      413.70      406.23     28.61 o 
   0  12   8       28.65       29.49      8.66 o 
   1  12   8      400.13      358.44     14.33 o 
   2  12   8      417.60      405.24     11.65 o 
   3  12   8        1.59        2.44      3.06 o 
   4  12   8       24.43       16.52      4.02 o 
  -4  13   8        7.75        4.84      2.91 o 
  -3  13   8       17.67       10.93      2.81 o 
  -2  13   8       13.68       14.95      2.26 o 
  -1  13   8      271.79      276.72      8.72 o 
   0  13   8        5.99        7.68      3.20 o 
   1  13   8      299.36      271.48      9.57 o 
   2  13   8      113.32      110.09      7.73 o 
   3  13   8        8.31        1.30      3.22 o 
  -4  14   8       61.68       59.46      3.86 o 
  -3  14   8      158.96      156.64      5.22 o 
  -2  14   8        0.42       -0.71      1.91 o 
  -1  14   8       60.29       60.90      6.13 o 
   0  14   8      108.50      112.16      6.48 o 
   1  14   8      222.93      207.58      4.10 o 
   2  14   8        0.43        0.39      2.36 o 
   3  14   8       54.97       51.02      5.11 o 
  -3  15   8        3.01        6.39      2.60 o 
  -2  15   8      246.11      233.48     10.61 o 
  -1  15   8       21.83       25.84      5.18 o 
   0  15   8       50.19       58.62      6.01 o 
   1  15   8       35.06       31.72      3.12 o 
   2  15   8        0.31        1.30      2.51 o 
   3  15   8        1.78       -6.99      7.27 o 
  -3  16   8        3.47        8.10      6.05 o 
  -2  16   8       19.41       13.20      2.63 o 
  -1  16   8       33.92       31.14      3.68 o 
   0  16   8       43.08       53.06      6.06 o 
   1  16   8       40.70       35.01      5.17 o 
   2  16   8       68.44       72.56      4.75 o 
  -2  17   8       88.02       92.25      4.01 o 
  -1  17   8       13.48       11.44      3.81 o 
   0  17   8       31.84       42.53      5.90 o 
   1  17   8       19.15       24.67      4.93 o 
   2  17   8        0.13       -2.58      4.35 o 
  -2  18   8        2.98        3.42      3.74 o 
  -1  18   8      104.76       97.52      4.89 o 
   0  18   8        2.96        7.18      4.61 o 
   1  18   8       20.44       12.45      5.14 o 
   0  19   8        3.25        9.06      5.75 o 
  -5   0   9        6.21        6.13      4.75 o 
  -3   0   9       35.29       29.60      3.05 o 
  -1   0   9     2368.10     2495.09     63.33 o 
   1   0   9       72.55       62.99      3.56 o 
   3   0   9       39.69       40.86      3.00 o 
   5   0   9       53.87       44.34      3.20 o 
  -5   1   9      346.65      305.28     11.83 o 
  -4   1   9        7.94        8.22      2.59 o 
  -3   1   9        8.81        9.70      1.41 o 
  -2   1   9        1.34       -1.46      1.46 o 
  -1   1   9        9.23       10.06      1.04 o 
   0   1   9       17.20       22.47      1.00 o 
   1   1   9      349.85      289.18      9.87 o 
   2   1   9       47.50       42.56      1.48 o 
   3   1   9      296.52      309.49      4.80 o 
   4   1   9      150.17      145.75      2.44 o 
   5   1   9        5.30        7.52      1.95 o 
  -5   2   9       15.80       13.30      5.64 o 
  -4   2   9      535.54      532.80     20.82 o 
  -3   2   9      637.53      620.56     20.03 o 
  -2   2   9       19.77       22.88      1.55 o 
  -1   2   9      323.53      342.47      7.56 o 
   0   2   9      733.13      588.03     50.68 o 
   1   2   9        9.24       15.47      1.11 o 
   2   2   9      167.27      156.85      3.64 o 
   3   2   9       19.00       18.80      1.60 o 
   4   2   9      156.95      161.26      3.78 o 
   5   2   9       16.92       15.34      2.11 o 
  -5   3   9        9.69       15.92      4.81 o 
  -4   3   9      971.06      969.17     32.76 o 
  -3   3   9      238.20      232.70      5.68 o 
  -2   3   9      103.66       98.78      3.55 o 
  -1   3   9       85.26      103.51      2.51 o 
   0   3   9      369.32      298.17     28.55 o 
   1   3   9       41.26       52.19      2.60 o 
   2   3   9        0.07        1.60      1.27 o 
   3   3   9        0.50        0.15      1.63 o 
   4   3   9        5.69        2.08      2.19 o 
   5   3   9        8.74        4.48      4.04 o 
  -5   4   9       12.13       10.93      2.70 o 
  -4   4   9      305.50      296.07     11.75 o 
  -3   4   9      905.13      899.42     29.06 o 
  -2   4   9      348.78      345.29     10.21 o 
  -1   4   9      296.00      270.47      9.94 o 
   0   4   9       44.79       45.45      1.79 o 
   1   4   9        0.31        0.74      0.98 o 
   2   4   9      260.12      275.72      5.24 o 
   3   4   9        0.00        0.28      2.37 o 
   4   4   9      113.69      108.77      9.01 o 
   5   4   9       22.40       28.71      4.48 o 
  -5   5   9       38.88       37.34      3.10 o 
  -4   5   9       31.00       31.08      2.18 o 
  -3   5   9        0.14        1.53      1.51 o 
  -2   5   9        3.01        2.14      0.99 o 
  -1   5   9        3.78        5.18      1.31 o 
   0   5   9      335.48      368.82     11.18 o 
   1   5   9      287.94      284.49     12.43 o 
   2   5   9       29.27       23.61      2.06 o 
   3   5   9      369.51      367.22     11.10 o 
   4   5   9        4.92        1.39      2.50 o 
  -5   6   9       12.13       10.93      2.49 o 
  -4   6   9       27.91       31.32      3.88 o 
  -3   6   9      492.32      499.76      9.28 o 
  -2   6   9        7.85       10.69      1.18 o 
  -1   6   9       90.05       79.40      4.85 o 
   0   6   9     1080.36     1126.15     34.40 o 
   1   6   9       10.02        7.56      2.08 o 
   2   6   9       37.06       38.19      3.37 o 
   3   6   9        1.25       -0.30      2.35 o 
   4   6   9        3.48        2.32      2.63 o 
  -5   7   9       21.57       26.15      4.09 o 
  -4   7   9       25.92       29.00      1.94 o 
  -3   7   9       12.25       10.35      1.52 o 
  -2   7   9      163.84      165.59      4.07 o 
  -1   7   9        8.77        8.67      1.97 o 
   0   7   9      422.22      397.42     13.08 o 
   1   7   9      130.55      110.08      5.45 o 
   2   7   9        5.70        4.70      3.03 o 
   3   7   9       19.23       18.06      2.53 o 
   4   7   9       47.13       40.82      3.35 o 
  -5   8   9        0.12        2.01      4.13 o 
  -4   8   9       16.87       17.51      1.93 o 
  -3   8   9        2.76        1.55      1.37 o 
  -2   8   9      126.38      122.11      3.70 o 
  -1   8   9      446.86      452.12     23.26 o 
   0   8   9      148.27      153.82      2.96 o 
   1   8   9      203.59      205.95     26.86 o 
   2   8   9      391.17      400.58     22.34 o 
   3   8   9       38.26       37.81      3.83 o 
   4   8   9      168.78      159.20      5.49 o 
  -5   9   9        1.77        2.94      3.74 o 
  -4   9   9       30.67       27.50      3.65 o 
  -3   9   9       11.82        9.03      1.37 o 
  -2   9   9      228.02      216.34      6.12 o 
  -1   9   9      188.87      177.45     21.33 o 
   0   9   9      313.21      320.55     18.95 o 
   1   9   9       51.22       65.03      7.24 o 
   2   9   9        7.09        9.39      3.01 o 
   3   9   9      296.81      311.95     23.08 o 
   4   9   9        0.26       -0.33      3.13 o 
  -4  10   9        4.31        2.39      2.10 o 
  -3  10   9      199.97      197.13      6.76 o 
  -2  10   9       35.28       35.76      1.73 o 
  -1  10   9     1708.08     1648.52    173.76 o 
   0  10   9       75.38       73.32      4.29 o 
   1  10   9       26.60       30.21      3.49 o 
   2  10   9       27.15       34.84      3.52 o 
   3  10   9       90.56       94.62      8.28 o 
   4  10   9        8.80        3.16      3.75 o 
  -4  11   9       72.32       56.07      2.93 o 
  -3  11   9       89.93       91.73      4.96 o 
  -2  11   9      299.97      286.30      8.35 o 
  -1  11   9      633.78      614.12     62.55 o 
   0  11   9      220.55      241.76     13.75 o 
   1  11   9      185.33      184.61      9.56 o 
   2  11   9       88.34       94.74     15.86 o 
   3  11   9       40.85       46.39      5.91 o 
   4  11   9        1.45       -3.63      4.17 o 
  -4  12   9        2.58       -0.33      2.36 o 
  -3  12   9       29.53       23.13      4.87 o 
  -2  12   9       20.49       25.19      2.43 o 
  -1  12   9        0.20       -1.52      2.50 o 
   0  12   9      530.87      522.47     38.93 o 
   1  12   9       20.45       18.57      3.27 o 
   2  12   9       26.61       32.23      2.73 o 
   3  12   9       61.99       64.00      8.89 o 
  -4  13   9       17.91       15.07      3.24 o 
  -3  13   9        3.57        4.83      2.46 o 
  -2  13   9       29.30       29.43      2.32 o 
  -1  13   9        1.60        1.99      4.09 o 
   0  13   9      229.10      229.01     10.12 o 
   1  13   9       45.51       49.00      6.04 o 
   2  13   9       22.51       18.42      2.70 o 
   3  13   9        2.45        2.79      3.43 o 
  -3  14   9       63.00       76.43      4.08 o 
  -2  14   9        1.34       -0.04      1.88 o 
  -1  14   9        3.39        0.19      4.58 o 
   0  14   9       92.12       85.76     10.49 o 
   1  14   9       22.78       21.15      4.14 o 
   2  14   9      133.32      122.29      6.08 o 
   3  14   9        1.85       -3.24      3.24 o 
  -3  15   9       21.65       30.83      3.26 o 
  -2  15   9      260.75      254.90     11.19 o 
  -1  15   9       24.57       18.57      5.53 o 
   0  15   9        0.49        5.84      5.04 o 
   1  15   9       29.04       32.99      3.34 o 
   2  15   9       30.61       26.66      2.78 o 
  -3  16   9      123.55      120.70      4.57 o 
  -2  16   9        0.35        1.25      2.14 o 
  -1  16   9      164.22      160.64      8.03 o 
   0  16   9        0.14        3.44      5.07 o 
   1  16   9       99.75      101.32      6.72 o 
   2  16   9        1.15        4.25      2.48 o 
  -2  17   9       96.81       92.72      4.49 o 
  -1  17   9        3.09        4.37      3.34 o 
   0  17   9       43.30       45.96      6.15 o 
   1  17   9        9.92       21.75      5.54 o 
  -1  18   9        2.78        5.50      3.19 o 
   0  18   9        0.89        0.25      5.36 o 
   1  18   9        0.88        2.68      4.99 o 
  -4   0  10     1292.37     1216.14     15.97 o 
  -2   0  10      275.40      283.86     12.32 o 
   0   0  10     1864.71     1953.70     37.05 o 
   2   0  10      269.43      251.05     11.76 o 
   4   0  10       44.12       54.52      5.70 o 
  -5   1  10       90.52       89.48      4.76 o 
  -4   1  10      146.61      131.07      5.60 o 
  -3   1  10      345.73      363.66     17.10 o 
  -2   1  10       33.43       37.36      1.12 o 
  -1   1  10       88.23       98.20      2.13 o 
   0   1  10      393.17      383.03      7.69 o 
   1   1  10      293.97      263.88     22.78 o 
   2   1  10      143.16      135.84      3.26 o 
   3   1  10       18.72       22.50      1.68 o 
   4   1  10        2.64        1.64      1.67 o 
  -5   2  10       57.49       44.72      4.53 o 
  -4   2  10       38.26       40.38      3.00 o 
  -3   2  10      395.91      369.82     14.71 o 
  -2   2  10      291.09      300.32     11.76 o 
  -1   2  10      342.02      337.48      8.12 o 
   0   2  10        0.23        5.80      2.95 o 
   1   2  10      184.50      180.70     15.40 o 
   2   2  10      132.87      129.48      3.90 o 
   3   2  10        7.94        9.39      1.58 o 
   4   2  10      111.67      110.90      4.32 o 
  -5   3  10      124.79      127.26      8.72 o 
  -4   3  10       62.66       63.05      4.30 o 
  -3   3  10        3.29        3.73      1.58 o 
  -2   3  10       64.65       63.36      2.12 o 
  -1   3  10        1.07        1.91      1.02 o 
   0   3  10      529.38      426.98     75.96 o 
   1   3  10       48.61       30.71      4.29 o 
   2   3  10      139.66      124.13      4.97 o 
   3   3  10      610.41      595.20     20.16 o 
   4   3  10       89.19       88.25      6.17 o 
  -5   4  10       44.40       42.37      3.28 o 
  -4   4  10        0.69        4.99      2.92 o 
  -3   4  10      677.10      681.63     20.28 o 
  -2   4  10        0.38        0.90      1.01 o 
  -1   4  10       12.92       12.03      1.48 o 
   0   4  10      214.49      225.56      6.98 o 
   1   4  10       15.47       13.96      2.11 o 
   2   4  10        2.58        3.09      1.35 o 
   3   4  10        2.19        0.90      2.43 o 
   4   4  10       23.41       19.01      2.38 o 
  -5   5  10        0.18       -1.80      2.37 o 
  -4   5  10       70.78       72.58      4.06 o 
  -3   5  10      152.87      139.94      5.29 o 
  -2   5  10      335.74      332.58     11.38 o 
  -1   5  10        3.06        2.62      1.42 o 
   0   5  10      463.57      401.67     13.46 o 
   1   5  10       60.79       62.64      3.07 o 
   2   5  10       38.57       47.07      4.79 o 
   3   5  10       51.05       47.10      2.88 o 
   4   5  10       51.91       42.79      4.90 o 
  -5   6  10        8.06        3.20      2.73 o 
  -4   6  10       23.47       23.82      1.94 o 
  -3   6  10        2.40        4.40      1.54 o 
  -2   6  10       42.00       51.00      1.76 o 
  -1   6  10      413.04      403.72     19.20 o 
   0   6  10      319.63      307.08     10.34 o 
   1   6  10       55.34       45.58      2.75 o 
   2   6  10      763.21      756.43     25.62 o 
   3   6  10        0.05        0.42      3.34 o 
   4   6  10       91.36       94.26      3.77 o 
  -5   7  10       57.10       61.87      2.50 o 
  -4   7  10       13.51       12.46      1.76 o 
  -3   7  10       11.65       10.54      1.53 o 
  -2   7  10        7.48        5.60      1.22 o 
  -1   7  10        3.49        3.02      1.72 o 
   0   7  10      153.07      150.43      5.22 o 
   1   7  10      581.28      631.06     35.92 o 
   2   7  10      102.38      106.01      4.45 o 
   3   7  10      212.35      232.90      7.86 o 
   4   7  10       26.23       30.41      6.29 o 
  -5   8  10       25.66       28.57      6.96 o 
  -4   8  10       21.05       21.18      2.08 o 
  -3   8  10      146.01      144.71      6.21 o 
  -2   8  10       13.84       12.00      1.42 o 
  -1   8  10      283.89      289.00     16.64 o 
   0   8  10       91.14      100.40     10.56 o 
   1   8  10       25.80       35.68      2.98 o 
   2   8  10      111.24      101.24      7.11 o 
   3   8  10       28.59       36.32      7.64 o 
   4   8  10        2.79        1.39      3.52 o 
  -4   9  10      298.45      288.94     18.99 o 
  -3   9  10       21.27       21.94      1.63 o 
  -2   9  10      167.38      170.63      5.21 o 
  -1   9  10       84.37       81.46      9.93 o 
   0   9  10      246.92      254.11      9.72 o 
   1   9  10      165.40      155.86     17.55 o 
   2   9  10       88.65       79.05      4.11 o 
   3   9  10       14.55       23.87      4.95 o 
   4   9  10       36.96       30.90      3.99 o 
  -4  10  10       28.37       33.26      2.76 o 
  -3  10  10       34.56       38.36      1.98 o 
  -2  10  10       24.71       27.23      1.80 o 
  -1  10  10        2.57        4.00      3.08 o 
   0  10  10      232.54      239.76     13.45 o 
   1  10  10      108.20      107.24      8.57 o 
   2  10  10        1.84        2.41      2.82 o 
   3  10  10        0.16        1.06      3.01 o 
   4  10  10       18.88       17.61      3.68 o 
  -4  11  10        1.09       -0.17      2.04 o 
  -3  11  10        2.52        2.78      2.03 o 
  -2  11  10      360.42      354.11     15.36 o 
  -1  11  10       12.47       17.23      2.98 o 
   0  11  10      385.78      363.18     13.61 o 
   1  11  10      162.16      185.93      9.27 o 
   2  11  10        2.80        3.24      3.10 o 
   3  11  10        6.88        9.86      3.23 o 
  -4  12  10        8.76        1.94      2.47 o 
  -3  12  10      102.90      102.14      4.18 o 
  -2  12  10        0.07       -3.43      3.75 o 
  -1  12  10      144.75      159.95     13.19 o 
   0  12  10       15.67       14.50      2.90 o 
   1  12  10       66.12       65.49      4.41 o 
   2  12  10        0.25        2.77      3.14 o 
   3  12  10       24.59       21.82      3.59 o 
  -4  13  10        4.37        1.50      2.98 o 
  -3  13  10        1.47        2.50      2.62 o 
  -2  13  10       21.88       12.55      5.27 o 
  -1  13  10        0.18       -2.63      2.63 o 
   0  13  10       10.95       15.47      2.84 o 
   1  13  10      181.68      177.80     10.90 o 
   2  13  10      145.90      127.71      5.14 o 
   3  13  10        3.81        7.68      3.25 o 
  -3  14  10       95.52      109.69      6.72 o 
  -2  14  10        1.07        2.64      2.33 o 
  -1  14  10      125.51      131.52      7.47 o 
   0  14  10       23.47       29.75      3.33 o 
   1  14  10       14.00       17.54      3.38 o 
   2  14  10        5.10        6.32      3.19 o 
  -3  15  10        4.88        4.39      3.07 o 
  -2  15  10      229.65      221.57      8.85 o 
  -1  15  10        9.69        2.53      4.47 o 
   0  15  10      175.74      181.58      7.84 o 
   1  15  10       44.05       43.11      6.73 o 
   2  15  10       12.85       14.14      3.48 o 
  -2  16  10        0.42       -0.98      3.07 o 
  -1  16  10        7.04        8.25      5.68 o 
   0  16  10        2.00        6.01      4.33 o 
   1  16  10       17.20       17.74      4.17 o 
   2  16  10       79.75       77.64      6.53 o 
  -2  17  10       67.97       71.45      4.21 o 
  -1  17  10        2.55       -4.13      5.51 o 
   0  17  10       44.95       46.06      5.60 o 
   1  17  10       16.16       25.83      5.61 o 
  -5   0  11       77.47       74.78      6.57 o 
  -3   0  11        0.07       -0.40      2.89 o 
  -1   0  11      421.09      392.00     11.85 o 
   1   0  11        0.43        0.39      3.30 o 
   3   0  11       62.99       69.50      3.03 o 
  -5   1  11      306.07      288.31     11.09 o 
  -4   1  11       41.24       45.81      3.07 o 
  -3   1  11        3.77        3.83      2.03 o 
  -2   1  11        2.56        0.10      1.42 o 
  -1   1  11      146.34      145.30      4.29 o 
   0   1  11      271.36      267.28      9.26 o 
   1   1  11      449.09      440.01      7.50 o 
   2   1  11       25.16       24.32      1.97 o 
   3   1  11      476.50      459.95     11.99 o 
   4   1  11       33.71       31.33      2.71 o 
  -5   2  11       93.78       84.18      4.63 o 
  -4   2  11       40.54       44.29      2.92 o 
  -3   2  11      107.17      109.74      6.46 o 
  -2   2  11       44.50       45.78      1.99 o 
  -1   2  11        8.35        8.59      1.19 o 
   0   2  11      518.84      536.47     20.97 o 
   1   2  11      146.14      123.51     16.53 o 
   2   2  11      233.73      233.47      6.87 o 
   3   2  11        6.05        9.39      1.78 o 
   4   2  11       82.28       88.03      5.81 o 
  -5   3  11        7.24       12.35      2.92 o 
  -4   3  11      322.98      312.53     16.02 o 
  -3   3  11       19.60       15.54      2.19 o 
  -2   3  11      664.85      665.94     24.94 o 
  -1   3  11        6.32        6.69      1.53 o 
   0   3  11      834.88      849.06     31.31 o 
   1   3  11       68.94       65.02      9.10 o 
   2   3  11      250.08      245.74     13.70 o 
   3   3  11        7.57        8.58      1.95 o 
   4   3  11        8.73        8.90      2.24 o 
  -5   4  11       28.56       24.51      3.16 o 
  -4   4  11        0.71        0.85      2.01 o 
  -3   4  11      408.09      386.41     15.13 o 
  -2   4  11       75.64       81.64      4.33 o 
  -1   4  11      436.58      454.30     20.19 o 
   0   4  11      344.04      328.74     11.47 o 
   1   4  11      138.68      120.84     24.28 o 
   2   4  11      224.24      179.91     19.25 o 
   3   4  11        3.21        1.41      3.31 o 
   4   4  11       53.65       47.56      2.58 o 
  -5   5  11       83.78       78.49      4.25 o 
  -4   5  11       11.78        9.97      1.63 o 
  -3   5  11       47.87       40.18      3.00 o 
  -2   5  11       28.94       38.17      1.68 o 
  -1   5  11      155.31      162.73      6.53 o 
   0   5  11        3.82        5.04      1.34 o 
   1   5  11     1073.97     1034.41      7.90 o 
   2   5  11        2.90        3.82      3.05 o 
   3   5  11      216.44      180.04     41.98 o 
   4   5  11        7.28        5.80      3.37 o 
  -5   6  11       13.33        9.20      2.31 o 
  -4   6  11      132.99      138.98      3.13 o 
  -3   6  11       59.71       54.49      3.90 o 
  -2   6  11      243.34      254.84      8.19 o 
  -1   6  11      120.63      115.08      5.18 o 
   0   6  11       86.46       90.37      4.97 o 
   1   6  11       32.11       38.58      4.84 o 
   2   6  11        3.87        5.66      3.27 o 
   3   6  11        0.87        0.74      3.20 o 
   4   6  11       12.51       18.49      4.94 o 
  -5   7  11       26.32       32.41      3.90 o 
  -4   7  11      116.16      114.72      3.11 o 
  -3   7  11       48.71       38.41      2.49 o 
  -2   7  11      141.98      145.24      3.38 o 
  -1   7  11        1.24       -0.52      1.55 o 
   0   7  11        0.13        2.41      2.59 o 
   1   7  11       87.65       76.00      5.59 o 
   2   7  11       78.47       86.55      4.16 o 
   3   7  11       47.34       44.93      4.11 o 
   4   7  11       16.96       13.34      4.14 o 
  -4   8  11      164.77      159.78      4.90 o 
  -3   8  11       51.33       54.40      2.64 o 
  -2   8  11        5.38        4.60      1.36 o 
  -1   8  11        4.15        2.72      1.68 o 
   0   8  11       53.35       52.68      3.19 o 
   1   8  11       89.74       83.31      7.41 o 
   2   8  11       47.81       46.72      3.64 o 
   3   8  11        0.06        2.63      3.06 o 
   4   8  11       67.09       69.71      6.07 o 
  -4   9  11        4.80       10.89      2.46 o 
  -3   9  11        6.58        8.80      1.55 o 
  -2   9  11      239.45      209.45      7.57 o 
  -1   9  11        0.17        1.61      4.25 o 
   0   9  11      406.84      393.41     35.10 o 
   1   9  11       69.51       59.33      6.46 o 
   2   9  11        0.40       -2.33      4.38 o 
   3   9  11       22.51       30.59      3.77 o 
  -4  10  11        3.45       -2.41      2.91 o 
  -3  10  11      291.12      287.84     11.97 o 
  -2  10  11        6.11        6.77      1.55 o 
  -1  10  11      575.79      591.90     56.02 o 
   0  10  11      172.17      168.36     10.05 o 
   1  10  11       59.22       60.10      8.38 o 
   2  10  11        0.54       -4.42      4.42 o 
   3  10  11        0.23        4.94      4.76 o 
  -4  11  11       50.80       42.69      2.96 o 
  -3  11  11       64.27       64.89      3.66 o 
  -2  11  11      154.48      163.02      3.97 o 
  -1  11  11      188.68      166.74     23.74 o 
   0  11  11       68.01       68.89      3.68 o 
   1  11  11       33.66       34.24      4.44 o 
   2  11  11        0.46        0.28      2.77 o 
   3  11  11        7.04       10.48      6.08 o 
  -4  12  11       50.62       49.73      3.95 o 
  -3  12  11       11.10       15.60      7.62 o 
  -2  12  11       16.31       21.05      3.48 o 
  -1  12  11        5.37        2.87      2.66 o 
   0  12  11       38.56       50.11      3.34 o 
   1  12  11       57.98       54.46      5.71 o 
   2  12  11       58.91       54.05      3.96 o 
   3  12  11       10.83       24.26      7.60 o 
  -3  13  11        1.99       11.42      6.91 o 
  -2  13  11      196.32      195.92      7.82 o 
  -1  13  11       34.60       26.51      3.31 o 
   0  13  11       53.01       52.36      3.67 o 
   1  13  11       63.31       70.04      4.59 o 
   2  13  11        0.00        0.41      2.87 o 
  -3  14  11       34.67       43.26      3.08 o 
  -2  14  11        8.50        7.09      3.52 o 
  -1  14  11       20.22       17.58      5.26 o 
   0  14  11        0.04        0.31      2.84 o 
   1  14  11       63.78       60.53      3.45 o 
   2  14  11       33.20       35.86      5.21 o 
  -2  15  11       78.28       67.69      4.76 o 
  -1  15  11       33.84       40.30      6.41 o 
   0  15  11        1.14       -1.34      4.55 o 
   1  15  11       82.62       87.25      6.13 o 
   2  15  11        2.08        3.12      3.03 o 
  -2  16  11       22.04       21.33      3.82 o 
  -1  16  11      207.25      215.21      8.94 o 
   0  16  11       18.50       11.49      4.88 o 
   1  16  11       76.09       83.45      4.52 o 
  -1  17  11        0.60        4.57      5.90 o 
   0  17  11      185.40      183.29      8.77 o 
  -4   0  12      208.02      187.07      7.46 o 
  -2   0  12       86.99       84.51      4.41 o 
   0   0  12      272.74      265.29      5.03 o 
   2   0  12      333.79      325.83     24.17 o 
   4   0  12       75.81       75.57      4.45 o 
  -5   1  12       73.37       69.61      4.54 o 
  -4   1  12      251.78      259.59     13.61 o 
  -3   1  12       37.69       35.95      2.42 o 
  -2   1  12        8.30       11.93      1.78 o 
  -1   1  12       35.51       30.89      1.47 o 
   0   1  12     1092.99     1122.50     33.22 o 
   1   1  12      119.77      125.73      3.74 o 
   2   1  12       32.74       34.23      3.17 o 
   3   1  12       49.03       47.58      2.48 o 
   4   1  12       15.69       12.28      2.54 o 
  -5   2  12        9.87       11.46      3.49 o 
  -4   2  12        2.05        2.37      2.53 o 
  -3   2  12       74.12       73.98      2.71 o 
  -2   2  12      199.99      196.81      6.44 o 
  -1   2  12      498.47      492.87     19.12 o 
   0   2  12        5.14        6.47      1.83 o 
   1   2  12      329.67      263.55     52.51 o 
   2   2  12       63.40       53.37      2.68 o 
   3   2  12       12.20       12.09      1.94 o 
   4   2  12       83.76       71.30      4.54 o 
  -5   3  12       83.66       90.05      3.99 o 
  -4   3  12        2.82        0.52      2.24 o 
  -3   3  12      163.40      162.21      4.11 o 
  -2   3  12        0.35        0.56      1.73 o 
  -1   3  12      167.81      186.05      5.75 o 
   0   3  12        0.20        1.95      1.82 o 
   1   3  12      608.85      476.73     87.43 o 
   2   3  12        0.56        2.07      1.40 o 
   3   3  12      155.47      137.44     15.02 o 
   4   3  12       21.75       20.77      2.69 o 
  -5   4  12        4.40        3.43      2.48 o 
  -4   4  12      207.15      205.36      9.60 o 
  -3   4  12       49.90       50.75      2.70 o 
  -2   4  12       23.40       19.26      1.88 o 
  -1   4  12      274.97      271.75     14.29 o 
   0   4  12      146.96      147.83      4.86 o 
   1   4  12      222.20      145.35     47.38 o 
   2   4  12        0.78        3.19      1.69 o 
   3   4  12       14.90       13.19      2.02 o 
   4   4  12       10.87       10.68      2.12 o 
  -5   5  12        1.94        2.38      3.70 o 
  -4   5  12       91.19       93.84      3.20 o 
  -3   5  12        0.05        0.72      2.05 o 
  -2   5  12      714.62      731.69     26.15 o 
  -1   5  12        1.47        1.31      1.78 o 
   0   5  12      117.72      120.26      4.64 o 
   1   5  12      619.51      567.31      6.40 o 
   2   5  12        1.15        2.42      3.06 o 
   3   5  12       40.01       24.18      9.24 o 
   4   5  12        0.09        0.66      2.17 o 
  -4   6  12       89.07       86.40      3.16 o 
  -3   6  12       29.74       37.96      2.98 o 
  -2   6  12      175.06      173.44      5.41 o 
  -1   6  12      429.82      452.61     19.23 o 
   0   6  12       32.15       29.93      2.23 o 
   1   6  12       50.08       44.82      5.26 o 
   2   6  12      384.89      395.14     39.25 o 
   3   6  12       12.13        8.02      3.35 o 
   4   6  12       38.11       29.74      9.80 o 
  -4   7  12        9.88        9.85      1.64 o 
  -3   7  12      143.62      136.31      7.97 o 
  -2   7  12      182.69      160.68      4.56 o 
  -1   7  12      134.07      140.52      6.30 o 
   0   7  12       46.47       48.71      6.96 o 
   1   7  12        2.53       -1.37      4.22 o 
   2   7  12        1.80        1.53      3.25 o 
   3   7  12      143.52      146.33     17.70 o 
   4   7  12        0.69       -0.18      4.11 o 
  -4   8  12       31.79       37.48      2.11 o 
  -3   8  12      381.20      360.95     15.76 o 
  -2   8  12       90.50       91.16      4.85 o 
  -1   8  12      178.70      166.23     20.89 o 
   0   8  12       24.08       18.07      2.87 o 
   1   8  12       58.58       47.83      4.80 o 
   2   8  12       13.27        7.68      5.50 o 
   3   8  12        0.63        1.05      3.13 o 
  -4   9  12      113.50      114.06      3.17 o 
  -3   9  12       65.08       67.15      2.63 o 
  -2   9  12       27.76       29.34      4.41 o 
  -1   9  12      144.30      124.33      9.66 o 
   0   9  12       38.97       49.68      7.57 o 
   1   9  12       36.43       27.66      4.68 o 
   2   9  12       22.26       15.73      3.29 o 
   3   9  12        0.68        5.02      3.49 o 
  -4  10  12       46.32       50.78      5.45 o 
  -3  10  12       33.00       37.05      3.11 o 
  -2  10  12       20.50       12.81      2.01 o 
  -1  10  12        9.02        9.63      2.90 o 
   0  10  12       95.94       90.15      7.98 o 
   1  10  12       52.83       38.38      5.01 o 
   2  10  12       10.67       12.07      3.15 o 
   3  10  12        3.93       10.57      3.46 o 
  -4  11  12        5.19        4.61      2.23 o 
  -3  11  12        3.25        2.84      2.55 o 
  -2  11  12       98.24       91.37      4.96 o 
  -1  11  12        0.50        2.41      7.51 o 
   0  11  12       35.92       42.31      3.23 o 
   1  11  12       14.43        8.99      4.16 o 
   2  11  12       35.64       30.83      5.21 o 
   3  11  12       25.05       32.08      4.71 o 
  -3  12  12       62.48       68.63      4.42 o 
  -2  12  12        0.05       -0.92      1.82 o 
  -1  12  12      175.90      187.60     14.77 o 
   0  12  12       31.16       32.11      3.53 o 
   1  12  12       19.40       22.43      2.61 o 
   2  12  12        2.18       -1.00      3.38 o 
  -3  13  12       34.20       43.60      3.95 o 
  -2  13  12        0.00       -0.83      4.77 o 
  -1  13  12        6.57        3.18      2.90 o 
   0  13  12       12.54        9.37      3.05 o 
   1  13  12        5.67        6.21      2.40 o 
   2  13  12        2.31        1.64      3.37 o 
  -3  14  12       61.72       67.60      4.18 o 
  -2  14  12        0.42        4.49      2.18 o 
  -1  14  12       54.68       56.78      6.19 o 
   0  14  12       31.17       34.44      5.89 o 
   1  14  12        1.23        0.10      2.49 o 
   2  14  12        8.52        4.65      3.55 o 
  -2  15  12      166.10      180.62     12.95 o 
  -1  15  12        2.04        3.54      4.68 o 
   0  15  12       51.31       50.20      5.32 o 
   1  15  12        4.14        0.87      3.84 o 
  -1  16  12       16.81       30.51      6.49 o 
   0  16  12       30.80       32.99      5.95 o 
  -5   0  13        0.79       -1.05      4.11 o 
  -3   0  13      191.74      188.23      6.47 o 
  -1   0  13     1201.85     1222.89     70.58 o 
   1   0  13      554.73      532.07      9.33 o 
   3   0  13       10.60        9.52      3.09 o 
  -5   1  13        0.05       -0.74      3.02 o 
  -4   1  13        6.03        6.49      2.24 o 
  -3   1  13        0.46       -0.28      1.87 o 
  -2   1  13        1.84        1.05      1.57 o 
  -1   1  13      128.62      130.01      4.10 o 
   0   1  13      279.21      271.32      4.99 o 
   1   1  13      200.25      199.48      4.60 o 
   2   1  13        0.99       -1.13      2.23 o 
   3   1  13       72.96       71.30      2.75 o 
   4   1  13        4.55        4.93      3.33 o 
  -5   2  13        9.93       10.47      3.46 o 
  -4   2  13      137.72      143.90      3.62 o 
  -3   2  13        1.50        1.40      1.79 o 
  -2   2  13        4.82        2.16      1.82 o 
  -1   2  13      364.70      373.67      7.89 o 
   0   2  13      687.37      634.59      7.00 o 
   1   2  13      275.87      266.64      4.99 o 
   2   2  13       90.58       82.58      7.52 o 
   3   2  13        1.26        1.28      2.07 o 
   4   2  13       26.47       28.83      4.81 o 
  -5   3  13      169.07      185.90     11.52 o 
  -4   3  13       25.28       22.98      2.37 o 
  -3   3  13        7.25        5.07      2.17 o 
  -2   3  13      223.96      231.26      5.10 o 
  -1   3  13       14.60       19.09      1.94 o 
   0   3  13      213.20      211.18      4.69 o 
   1   3  13       75.12       57.50      3.16 o 
   2   3  13      354.09      311.72     35.05 o 
   3   3  13        0.20        0.52      2.03 o 
   4   3  13        0.03       -0.94      2.19 o 
  -4   4  13       10.79        7.42      2.49 o 
  -3   4  13      235.13      245.49     10.16 o 
  -2   4  13        8.12        8.62      1.76 o 
  -1   4  13      368.59      386.09     14.50 o 
   0   4  13      247.96      253.08      5.99 o 
   1   4  13       26.81       28.70      2.82 o 
   2   4  13      415.49      305.11     70.07 o 
   3   4  13       91.87       78.28     14.62 o 
   4   4  13       34.93       33.97      6.30 o 
  -4   5  13        9.91        7.36      2.28 o 
  -3   5  13        7.97       11.39      2.19 o 
  -2   5  13        7.75        7.68      1.83 o 
  -1   5  13       87.66       98.28      2.86 o 
   0   5  13       17.00       21.86      2.07 o 
   1   5  13      186.45      189.21      7.01 o 
   2   5  13       74.77       56.02     17.06 o 
   3   5  13       95.74       77.85     18.10 o 
  -4   6  13      121.17      128.18      4.23 o 
  -3   6  13      253.66      249.24     13.84 o 
  -2   6  13       80.66       71.92      4.66 o 
  -1   6  13      210.37      190.81     11.94 o 
   0   6  13        0.57        2.04      1.77 o 
   1   6  13       21.99       20.40      4.32 o 
   2   6  13        0.42       -0.76      2.98 o 
   3   6  13        2.19        5.17      4.29 o 
  -4   7  13      251.50      252.85      8.81 o 
  -3   7  13        0.41        2.63      1.90 o 
  -2   7  13       15.06       15.86      1.58 o 
  -1   7  13      211.42      201.68     11.13 o 
   0   7  13       16.09       24.03      2.82 o 
   1   7  13        7.32        7.88      4.25 o 
   2   7  13        0.71        0.65      3.03 o 
   3   7  13       14.09       16.87      3.66 o 
  -4   8  13      164.36      164.88      7.90 o 
  -3   8  13       32.45       35.47      2.76 o 
  -2   8  13       32.25       33.69      1.61 o 
  -1   8  13       58.02       49.15      3.31 o 
   0   8  13        3.71        4.35      2.66 o 
   1   8  13       74.54       64.73      5.62 o 
   2   8  13       16.49       21.96      3.34 o 
   3   8  13       23.51       32.17      6.48 o 
  -4   9  13        3.14        9.00      2.72 o 
  -3   9  13       52.51       59.28      3.12 o 
  -2   9  13      111.28      110.82      6.61 o 
  -1   9  13       64.38       53.07      3.64 o 
   0   9  13      202.29      214.71     17.30 o 
   1   9  13        0.52       -1.89      4.44 o 
   2   9  13       22.99       22.01      3.32 o 
   3   9  13       81.68       86.21      4.74 o 
  -4  10  13        3.51       -1.26      5.37 o 
  -3  10  13       69.06       74.12      2.86 o 
  -2  10  13        0.01       -2.78      2.78 o 
  -1  10  13      129.02      152.86     13.85 o 
   0  10  13       14.38       19.57      3.22 o 
   1  10  13       62.86       51.93      5.32 o 
   2  10  13        0.63       -1.92      2.97 o 
   3  10  13        0.63        4.91      3.58 o 
  -3  11  13       85.97       87.28      8.73 o 
  -2  11  13        5.25        3.63      1.68 o 
  -1  11  13       46.44       39.03      5.01 o 
   0  11  13       45.43       42.58      3.97 o 
   1  11  13       18.08       14.72      4.27 o 
   2  11  13        0.02       -3.35      3.35 o 
  -3  12  13        0.74        6.68      6.59 o 
  -2  12  13        4.47        5.03      1.85 o 
  -1  12  13        1.19        6.12      5.94 o 
   0  12  13        0.26       -0.23      2.83 o 
   1  12  13       47.86       47.14      3.83 o 
   2  12  13       52.11       53.58      4.59 o 
  -3  13  13       42.24       63.49      4.45 o 
  -2  13  13      103.81      110.33     16.92 o 
  -1  13  13        4.26        2.52      4.40 o 
   0  13  13       48.93       54.37      4.02 o 
   1  13  13       22.27       24.79      3.56 o 
   2  13  13        8.60       12.10      3.22 o 
  -2  14  13        3.10        2.31      2.58 o 
  -1  14  13       54.80       63.61      6.31 o 
   0  14  13        8.64        5.31      3.01 o 
   1  14  13        0.44        2.82      2.98 o 
  -1  15  13       22.22       18.31      6.07 o 
   0  15  13       10.75       11.08      3.23 o 
  -4   0  14       56.64       59.08      5.11 o 
  -2   0  14        0.67       -1.76      2.39 o 
   0   0  14     1116.78      994.16     12.59 o 
   2   0  14        3.16        2.17      3.78 o 
  -4   1  14        6.08        6.84      2.14 o 
  -3   1  14        1.05       -0.51      1.97 o 
  -2   1  14      111.90      109.93      3.06 o 
  -1   1  14       54.99       57.70      2.53 o 
   0   1  14      735.46      735.23     18.31 o 
   1   1  14       20.03       24.24      2.87 o 
   2   1  14       47.53       45.93      3.93 o 
   3   1  14       42.65       36.61      3.08 o 
  -4   2  14        0.42        0.64      2.22 o 
  -3   2  14      139.57      145.22      5.11 o 
  -2   2  14       54.76       50.35      2.61 o 
  -1   2  14      478.39      495.78     16.27 o 
   0   2  14      463.27      444.97      6.25 o 
   1   2  14       29.18       32.21      3.56 o 
   2   2  14       13.68        9.19      2.27 o 
   3   2  14       11.91        9.52      2.13 o 
  -4   3  14        0.03       -2.40      2.40 o 
  -3   3  14       16.81       18.06      2.05 o 
  -2   3  14        0.87        0.98      1.77 o 
  -1   3  14       24.28       29.03      2.22 o 
   0   3  14        5.29        8.73      2.70 o 
   1   3  14      188.85      183.31      6.16 o 
   2   3  14       17.51       15.87      5.63 o 
   3   3  14       84.55       68.54     13.04 o 
  -4   4  14      126.46      125.41      4.38 o 
  -3   4  14      103.24      110.85      4.55 o 
  -2   4  14       46.75       43.29      2.54 o 
  -1   4  14      491.77      522.40     21.10 o 
   0   4  14        1.88        3.69      2.48 o 
   1   4  14        6.75        6.78      3.69 o 
   2   4  14       61.93       63.94      5.75 o 
   3   4  14       10.12       10.01      3.62 o 
  -4   5  14       94.15       97.80      4.15 o 
  -3   5  14        0.25        2.35      1.87 o 
  -2   5  14       96.53      110.80      5.95 o 
  -1   5  14       31.97       36.31      2.23 o 
   0   5  14      313.71      312.47      5.28 o 
   1   5  14        4.50        7.33      4.27 o 
   2   5  14       38.30       43.16      3.90 o 
   3   5  14        0.00        1.84      1.57 o 
  -4   6  14       46.52       46.64      3.03 o 
  -3   6  14       32.76       40.79      2.40 o 
  -2   6  14       38.18       36.08      2.32 o 
  -1   6  14       64.94       78.49      6.34 o 
   0   6  14       22.49       23.01      4.22 o 
   1   6  14        0.57        1.19      4.12 o 
   2   6  14       39.89       46.92      4.01 o 
   3   6  14        0.64        2.37      1.28 o 
  -4   7  14        2.55        8.61      2.45 o 
  -3   7  14      107.21      111.66      9.29 o 
  -2   7  14       97.65       90.21      5.16 o 
  -1   7  14      345.90      348.89     25.60 o 
   0   7  14       26.33       22.03      2.90 o 
   1   7  14        1.58        1.45      3.72 o 
   2   7  14       60.45       59.12      4.28 o 
   3   7  14       93.42       60.05     30.19 o 
  -4   8  14       60.67       74.82      5.25 o 
  -3   8  14      217.43      209.90     11.74 o 
  -2   8  14      106.59       80.86      5.99 o 
  -1   8  14       33.36       37.48      3.47 o 
   0   8  14       92.14       92.52     11.66 o 
   1   8  14      140.97      124.70      6.33 o 
   2   8  14        0.03       -1.71      3.32 o 
   3   8  14        2.71        3.46      3.63 o 
  -3   9  14       44.00       46.76      3.45 o 
  -2   9  14       54.60       51.07      6.70 o 
  -1   9  14        5.57        3.05      3.04 o 
   0   9  14        4.91        7.62      2.84 o 
   1   9  14       48.58       47.41      5.26 o 
   2   9  14        1.96       -0.27      4.07 o 
  -3  10  14        0.01        0.78      3.80 o 
  -2  10  14      113.76       99.61      4.22 o 
  -1  10  14       20.66       20.36      3.38 o 
   0  10  14       35.30       38.95      5.64 o 
   1  10  14       71.16       66.82      5.18 o 
   2  10  14       34.78       27.11      3.77 o 
  -3  11  14        0.00       -0.91      2.16 o 
  -2  11  14       51.97       43.70      8.73 o 
  -1  11  14       11.81        9.99      3.24 o 
   0  11  14      127.06      138.77      9.26 o 
   1  11  14       38.74       37.58      5.17 o 
   2  11  14        6.66        4.25      2.97 o 
  -3  12  14       47.71       69.01      3.48 o 
  -2  12  14       16.32       11.43      2.19 o 
  -1  12  14       82.01       90.03      6.58 o 
   0  12  14       32.68       30.08      3.55 o 
   1  12  14       32.33       35.82      5.56 o 
   2  12  14        2.18       -5.98      8.62 o 
  -2  13  14        0.77       -5.66      5.66 o 
  -1  13  14        2.93       -0.14      2.86 o 
   0  13  14       10.64       11.51      3.08 o 
   1  13  14        1.59        5.31      3.07 o 
  -1  14  14       17.34       18.25      3.73 o 
   0  14  14        4.87        3.68      3.42 o 
  -3   0  15      160.11      179.25     12.30 o 
  -1   0  15      102.13      101.89      3.77 o 
   1   0  15      136.72      135.79      5.82 o 
   3   0  15        5.65        4.27      2.90 o 
  -4   1  15        1.46        0.47      2.05 o 
  -3   1  15       26.49       26.41      2.24 o 
  -2   1  15      127.02      140.97      3.52 o 
  -1   1  15       93.83      102.03      2.70 o 
   0   1  15      169.24      170.51      4.46 o 
   1   1  15       84.53       80.18      3.47 o 
   2   1  15        1.60        4.31      2.71 o 
   3   1  15        3.38        5.03      3.15 o 
  -4   2  15      102.70      120.42      4.86 o 
  -3   2  15       75.21       75.96      3.40 o 
  -2   2  15        2.26        4.72      2.20 o 
  -1   2  15        0.01        2.05      2.18 o 
   0   2  15       28.15       31.86      3.20 o 
   1   2  15        0.93        1.96      2.59 o 
   2   2  15        4.03        5.63      3.53 o 
   3   2  15       66.70       67.88      6.89 o 
  -4   3  15       48.51       51.90      2.61 o 
  -3   3  15        0.34       -1.34      1.95 o 
  -2   3  15      221.38      242.45     12.10 o 
  -1   3  15       85.96       91.60      5.11 o 
   0   3  15      362.76      366.76      5.99 o 
   1   3  15        3.46        2.26      2.55 o 
   2   3  15       93.04      107.97     12.90 o 
   3   3  15        4.58        3.36      2.12 o 
  -4   4  15        3.65       -0.15      2.23 o 
  -3   4  15        8.93       11.27      2.13 o 
  -2   4  15        5.55        4.82      2.06 o 
  -1   4  15      173.82      182.39      7.18 o 
   0   4  15        0.86        1.28      2.49 o 
   1   4  15       65.09       71.44      5.59 o 
   2   4  15       53.62       52.35      9.33 o 
   3   4  15       40.40       28.30      9.93 o 
  -4   5  15        0.76       -0.40      2.29 o 
  -3   5  15       75.89       81.25      4.24 o 
  -2   5  15      174.73      161.52     11.89 o 
  -1   5  15       67.76       79.71      5.92 o 
   0   5  15        0.60        0.27      2.46 o 
   1   5  15       63.61       63.12      5.12 o 
   2   5  15       10.53        7.09      3.49 o 
   3   5  15      130.41       85.94     33.17 o 
  -4   6  15       28.80       30.05      2.78 o 
  -3   6  15      100.74      116.79      4.18 o 
  -2   6  15      145.48      134.96      9.71 o 
  -1   6  15      150.30      155.77      8.01 o 
   0   6  15        2.07        2.04      3.68 o 
   1   6  15       52.21       56.93      5.67 o 
   2   6  15       23.24       23.44      4.79 o 
   3   6  15        0.19        1.62      3.55 o 
  -3   7  15        4.16        6.55      1.97 o 
  -2   7  15       47.24       56.14      2.60 o 
  -1   7  15        0.83        1.99      2.73 o 
   0   7  15      112.92      110.83      6.26 o 
   1   7  15       15.39       10.50      4.52 o 
   2   7  15       13.24       14.27      3.38 o 
  -3   8  15       43.46       48.52      5.08 o 
  -2   8  15       73.83       76.72     12.13 o 
  -1   8  15        0.61       -1.73      3.69 o 
   0   8  15       20.92       23.93      4.35 o 
   1   8  15       15.38       12.00      4.16 o 
   2   8  15       37.79       39.15      4.08 o 
  -3   9  15       66.05       76.34      5.20 o 
  -2   9  15       58.71       58.31      4.09 o 
  -1   9  15       41.90       35.52      8.08 o 
   0   9  15      103.87       91.39      5.74 o 
   1   9  15       49.06       52.25      5.29 o 
   2   9  15       28.75       28.83      5.34 o 
  -3  10  15       38.78       43.00     12.51 o 
  -2  10  15        0.57       -1.58      1.74 o 
  -1  10  15      109.62      109.69     10.61 o 
   0  10  15       28.57       28.83      4.57 o 
   1  10  15       46.63       51.06      5.29 o 
   2  10  15        0.52       -6.11      6.11 o 
  -2  11  15        0.35        1.06      1.92 o 
  -1  11  15       10.00        5.66      3.35 o 
   0  11  15       17.42       18.62      4.35 o 
   1  11  15        1.50        5.76      4.82 o 
  -2  12  15        0.08       -1.21      1.90 o 
  -1  12  15       16.21       12.42      3.34 o 
   0  12  15        0.53        4.28      3.18 o 
   1  12  15       11.19        6.37      5.10 o 
  -1  13  15        4.03       -0.11      3.26 o 
   0  13  15       45.23       49.68      4.05 o 
  -4   0  16      154.53      178.68      6.20 o 
  -2   0  16        7.01        8.13      2.53 o 
   0   0  16        9.94        9.02      3.55 o 
   2   0  16       10.34       22.71      4.04 o 
  -4   1  16       45.82       45.75      3.02 o 
  -3   1  16        0.01       -0.02      2.05 o 
  -2   1  16       97.13       93.68      4.83 o 
  -1   1  16        8.64        8.01      2.65 o 
   0   1  16        6.77        6.66      2.88 o 
   1   1  16        0.03        2.42      2.43 o 
   2   1  16       92.36       98.85      5.58 o 
   3   1  16        0.15       -2.14      3.34 o 
  -4   2  16        5.13        8.00      2.28 o 
  -3   2  16       32.43       34.99      2.34 o 
  -2   2  16       20.19       21.35      3.56 o 
  -1   2  16      343.89      337.80      6.79 o 
   0   2  16       14.27       11.78      2.80 o 
   1   2  16      108.76      106.89      4.27 o 
   2   2  16        6.87        7.88      2.83 o 
  -4   3  16        0.64        1.41      2.21 o 
  -3   3  16        8.41       11.26      2.86 o 
  -2   3  16        6.78        4.07      2.11 o 
  -1   3  16       35.36       30.46      2.58 o 
   0   3  16      131.10      130.82      7.11 o 
   1   3  16       12.99       13.05      4.27 o 
   2   3  16        2.17        3.90      3.21 o 
  -4   4  16       59.48       59.59      2.91 o 
  -3   4  16       74.18       78.23      3.65 o 
  -2   4  16       52.18       52.07      5.48 o 
  -1   4  16       76.88       84.73      5.60 o 
   0   4  16       40.69       37.66      3.02 o 
   1   4  16       21.29       19.14      4.27 o 
   2   4  16       79.99       81.35      4.39 o 
  -3   5  16        1.35        1.42      2.82 o 
  -2   5  16      123.42      155.73     11.43 o 
  -1   5  16        2.56        5.70      2.67 o 
   0   5  16      294.93      280.86      8.39 o 
   1   5  16       49.87       47.12      5.37 o 
   2   5  16        0.88        1.56      3.07 o 
  -3   6  16       37.44       43.79      2.69 o 
  -2   6  16       69.05       71.86      4.61 o 
  -1   6  16       21.87       24.11      2.57 o 
   0   6  16       23.56       22.02      4.93 o 
   1   6  16        8.12       14.55      4.76 o 
   2   6  16       15.93       13.94      3.76 o 
  -3   7  16       83.58       90.77      7.52 o 
  -2   7  16       84.97       95.56      6.50 o 
  -1   7  16      119.40      121.01     17.46 o 
   0   7  16        0.36       -0.60      3.75 o 
   1   7  16       35.20       45.35      5.47 o 
   2   7  16        0.38       -0.40      3.34 o 
  -3   8  16       24.83       27.47      3.33 o 
  -2   8  16        6.27        6.68      3.17 o 
  -1   8  16       62.98       62.53      6.34 o 
   0   8  16        1.94        4.87      4.56 o 
   1   8  16       23.24       24.68      4.96 o 
   2   8  16        0.08       -4.18      4.18 o 
  -3   9  16       61.03       67.06      9.82 o 
  -2   9  16       10.58       12.69      5.29 o 
  -1   9  16        2.36        2.36      3.19 o 
   0   9  16        0.77        1.30      4.70 o 
   1   9  16       57.31       53.34      5.42 o 
  -2  10  16       27.85       29.97      3.55 o 
  -1  10  16       14.00        9.62      3.19 o 
   0  10  16       14.16       12.31      5.09 o 
   1  10  16       76.88       72.37      6.16 o 
  -2  11  16       45.20       44.86      3.90 o 
  -1  11  16        7.65        8.01      3.12 o 
   0  11  16      199.58      207.34      8.42 o 
   1  11  16       59.64       63.10      6.54 o 
  -1  12  16       23.04       19.21      3.70 o 
   0  12  16        1.47        3.14      4.62 o 
  -3   0  17       65.42       72.18      8.84 o 
  -1   0  17      227.64      220.53      7.55 o 
   1   0  17      122.03      132.17      6.45 o 
  -3   1  17        0.57        1.76      2.05 o 
  -2   1  17        2.67        3.80      2.03 o 
  -1   1  17      125.42      135.18      4.57 o 
   0   1  17      101.08      101.23      4.98 o 
   1   1  17        0.52       -1.19      2.45 o 
   2   1  17       14.13       18.08      3.22 o 
  -3   2  17       45.83       45.38      2.61 o 
  -2   2  17        6.53        4.00      2.97 o 
  -1   2  17       12.29       14.76      3.43 o 
   0   2  17        2.48        2.92      2.81 o 
   1   2  17       11.71       14.11      4.06 o 
   2   2  17        5.47        7.08      3.28 o 
  -3   3  17        4.86        4.01      2.15 o 
  -2   3  17        6.72        8.19      2.20 o 
  -1   3  17       48.82       49.77      3.53 o 
   0   3  17       79.13       86.41      3.92 o 
   1   3  17        3.00        0.75      2.90 o 
   2   3  17       10.89       12.24      3.51 o 
  -3   4  17       30.78       36.34      3.67 o 
  -2   4  17       30.73       31.67      6.51 o 
  -1   4  17      124.31      117.75      4.46 o 
   0   4  17        2.85       -0.77      3.60 o 
   1   4  17        8.90        9.11      3.84 o 
   2   4  17        9.04       13.65      3.16 o 
  -3   5  17       39.90       40.01      2.45 o 
  -2   5  17        0.26        2.88      2.14 o 
  -1   5  17        9.65       10.09      3.14 o 
   0   5  17        0.40       -3.76      4.37 o 
   1   5  17        3.14        5.43      4.75 o 
   2   5  17        0.08       -2.53      6.38 o 
  -3   6  17       67.15       69.51      3.09 o 
  -2   6  17       58.33       59.69      5.88 o 
  -1   6  17      175.50      163.51      7.41 o 
   0   6  17       36.06       26.50      4.65 o 
   1   6  17       21.88       21.62      4.68 o 
  -2   7  17       91.43       97.09      6.86 o 
  -1   7  17        4.26        8.12      4.12 o 
   0   7  17       64.34       61.28      5.96 o 
   1   7  17        0.66        2.37      4.75 o 
  -2   8  17       83.86       98.77     14.63 o 
  -1   8  17        0.07        5.56      3.38 o 
   0   8  17        0.06       -3.60      4.83 o 
   1   8  17        6.54        4.44      4.64 o 
  -2   9  17       58.03       68.42     11.68 o 
  -1   9  17       13.33       14.44      3.60 o 
   0   9  17       47.29       50.15      5.56 o 
   1   9  17       43.47       47.51      5.69 o 
  -1  10  17       82.60       95.07      4.92 o 
   0  10  17        0.39        1.11      4.39 o 
  -2   0  18       48.43       60.09     10.81 o 
   0   0  18       43.05       41.14      4.96 o 
  -3   1  18       53.07       68.32      4.81 o 
  -2   1  18       20.96       17.48      3.77 o 
  -1   1  18        7.39       11.68      3.32 o 
   0   1  18      101.94      118.07      4.58 o 
   1   1  18        7.72        5.34      2.60 o 
  -3   2  18       23.01       24.86      2.42 o 
  -2   2  18       43.84       42.24      4.07 o 
  -1   2  18       70.22       78.51      4.52 o 
   0   2  18        5.51        5.33      2.68 o 
   1   2  18       21.96       24.91      7.64 o 
  -3   3  18       32.27       36.64      3.26 o 
  -2   3  18        3.80        3.65      2.56 o 
  -1   3  18      122.41      131.71      4.70 o 
   0   3  18       20.35       22.47      2.93 o 
   1   3  18        5.02        3.62      3.96 o 
  -2   4  18        1.22       -2.57      2.57 o 
  -1   4  18        0.12        2.40      2.90 o 
   0   4  18       21.45       14.19      4.74 o 
   1   4  18       17.56       19.54      4.27 o 
  -2   5  18       49.14       48.84      3.17 o 
  -1   5  18        6.50        6.71      3.02 o 
   0   5  18       66.58       62.08      5.98 o 
   1   5  18        8.14        4.81      4.84 o 
  -2   6  18       14.09       21.49      2.48 o 
  -1   6  18       69.01       68.15      5.77 o 
   0   6  18        4.12        3.01      4.34 o 
   1   6  18       23.11       28.17      4.86 o 
  -2   7  18        4.53        7.88      3.38 o 
  -1   7  18        9.10        7.75      4.63 o 
   0   7  18        4.53        3.72      4.75 o 
  -1   8  18      108.86       96.26      6.43 o 
   0   8  18       29.74       27.97      4.76 o 
  -1   0  19      116.42      112.98      6.48 o 
   1   0  19       17.62       12.43      4.57 o 
  -2   1  19        2.09       -1.72      3.36 o 
  -1   1  19       55.42       65.91      4.30 o 
   0   1  19      100.08      104.12      4.50 o 
   1   1  19        6.05        2.20      2.86 o 
  -2   2  19       59.61       54.71      6.47 o 
  -1   2  19        7.46        9.10      3.12 o 
   0   2  19        3.58        6.16      3.71 o 
  -2   3  19       20.02       20.29      4.07 o 
  -1   3  19        7.80        5.37      2.78 o 
   0   3  19       32.34       37.97      3.64 o 
  -1   4  19       22.19       22.37      3.34 o 
   0   4  19       10.75        7.66      4.55 o 
  -1   5  19       33.68       46.01      5.99 o 
   0   5  19        3.22       -1.64      4.12 o 
                                                 
